# Supplementary material for: Mycobiomes of the Ocular Surface in Bacterial Keratitis Patients
Source: Front Ophthalmol (Lausanne). 2022 May 5;2:894739. doi: 10.3389/fopht.2022.894739 (PMC11182091; doi:10.3389/fopht.2022.894739)
Supplement: Supplementary Table 1 — Details of healthy controls (n = 26) and bacterial keratitis patients (n = 22). [file Table_1.xlsx]

## Sheet: Table S1
Supplementary Table S1. Details of healthy controls (n=26) and bacterial Keratitis patients (n=22)
S.No.	Sample ID	Age (years)	Gender	Fungi identified from swab / corneal scraping	Oral / Topical medicine
1	HC01	35	Male	*Aspergillus flavus (RE)	No
2	HC02	36	Female	*Aspergillus niger (LE)	No
3	HC05	43	Male	*No Growth	No
4	HC06	77	Male	*No Growth	No
5	HC12	59	Female	*No Growth	No
6	HC13	52	Female	*No Growth	No
7	HC14	54	Female	*No Growth	No
8	HC17	50	Female	*No Growth	No
9	HC21	31	Male	*No Growth	No
10	HC26	37	Female	*No Growth	No
11	HC28	41	Female	*Aspergillus flavus (RE)	No
12	HC33	24	Male	*No Growth	No
13	HC34	38	Male	*No Growth	No
14	HC35	37	Female	*No Growth	No
15	HC36	23	Male	*No Growth	No
16	HC39	36	Male	*No Growth	No
17	HC40	41	Male	*No Growth	No
18	HC41	27	Male	*No Growth	No
19	HC42	30	Male	*No Growth	No
20	HC43	28	Male	*No Growth	No
21	HC44	57	Male	*No Growth	No
22	HC45	55	Male	*No Growth	No
23	HC46	68	Male	*No Growth	No
24	HC47	53	Male	*No Growth	No
25	HC48	61	Male	*No Growth	No
26	HC49	55	Male	*No Growth	No
27	BK-001	71	Male	**No Growth	No
28	BK-003	61	Male	**No Growth	Ciprofloxacin eye drops - 7 days
29	BK-005	27	Male	**No Growth	No
30	BK-006	53	Male	**No Growth	Ciprofloxacin and vancomycin eye drops - 1 day
31	BK-007	56	Male	**No Growth	No
32	BK-008	30	Male	**No Growth	No
33	BK-023	51	Male	**No Growth	Tobramycin eye drops - 5 days
34	BK-032	45	Female	**No Growth	No
35	BK-033	64	Male	**No Growth	Moxifloxacin eye drops - 1 day Azithral 500 MG - 1 day (oral)
36	BK-038	65	Male	**No Growth	No
37	BK-042	59	Male	**No Growth	No
38	BK-054	38	Female	**No Growth	No
39	BK-063	48	Male	**No Growth	No
40	BK-069	30	Male	**No Growth	Cefazoline and Ciprofloxacin eye drops - 7 days
41	BK-071	50	Male	**No Growth	Cefazoline and Ciprofloxacin eye drops - 6 days
42	BK-072	58	Male	**No Growth	No
43	BK-073	55	Female	**No Growth	No
44	BK-077	63	Male	**No Growth	No
45	BK-078	59	Male	**No Growth	No
46	BK-082	55	Female	**No Growth	No
47	BK-083	57	Male	**No Growth	No
48	BK-084	39	Male	**No Growth	No
