# Supplementary material for: Mycobiomes of the Ocular Surface in Bacterial Keratitis Patients
Source: Front Ophthalmol (Lausanne). 2022 May 5;2:894739. doi: 10.3389/fopht.2022.894739 (PMC11182091; doi:10.3389/fopht.2022.894739)
Supplement: Supplementary Table 2 — Relative abundances of fungal OTUs (>0.001% of high-quality reads) from 66 ocular mycobiomes from conjunctivae of healthy controls (HC-SW, n = 46) and conjunctivae (BK-SW, n = 16) and corneal scrapings of bacterial keratitis patients (BK-CR, n = 4). [file Table_2.xlsx]

## Sheet: Table_S2
Supplementary Table S2. Relative abundances of fungal OTUs from 66 ocular fungal microbiome libraries from conjunctival swabs of healthy controls (HC-SW, n=46), conjunctival swabs of bacterial keratitis patients (BK-SW, n=16) and corneal scrapings of bacterial keratitis patients (BK-CR, n=4). Sparse OTUs (with < 0.001% of total high-quality reads) were not included
S.No.	OTU ID	Taxonomy	HC02.RE	HC05.RE	HC06.RE	HC12.RE	HC13.RE	HC14.RE	HC21.RE	HC28.RE	HC33.RE	HC34.RE	HC35.RE	HC36.RE	HC39.RE	HC40.RE	HC41.RE	HC42.RE	HC43.RE	HC44.RE	HC45.RE	HC47.RE	HC48.RE	HC49.RE	HC01.LE	HC02.LE	HC05.LE	HC12.LE	HC13.LE	HC14.LE	HC17.LE	HC21.LE	HC26.LE	HC28.LE	HC33.LE	HC34.LE	HC36.LE	HC39.LE	HC40.LE	HC41.LE	HC42.LE	HC43.LE	HC44.LE	HC45.LE	HC46.LE	HC47.LE	HC48.LE	HC49.LE	BK01.SW
1	SH1173553.08FU_KT385710_reps	k__Fungi; p__Basidiomycota; c__Wallemiomycetes; o__Wallemiales; f__Wallemiaceae; g__Wallemia; s__Wallemia_sebi	0.324574	0	0	0	0	0.10337	0	0	0	0	0.0903937	0	0.162008	0.0325626	0.034695	0.0331026	0.0317517	0	0	0	0.0546531	0	0.00189789	0.0383554	0	0	0	0.219159	0	0.47552	0.371448	0	0	0	0	0.0285058	0.0337903	0.0335017	0.0344701	0.0298679	0	0	0.576648	0	0	0	0
2	SH1160811.08FU_UDB0439520_reps	k__Fungi; p__Ascomycota; c__Eurotiomycetes; o__Eurotiales; f__Aspergillaceae; g__Aspergillus; s__Aspergillus_penicillioides	0	0	0	0	0	0	0	0	0	0	0	0	0	0	0	0	0	0	0	0	0	0	0	0	0	0	0	0	0	0	0	0	0	0	0	0	0	0	0	0	0	0	0	0	0	0	0
3	SH1175804.08FU_EF652501_refs	k__Fungi; p__Ascomycota; c__Eurotiomycetes; o__Eurotiales; f__Aspergillaceae; g__Aspergillus; s__Aspergillus_aureolatus	0	0	0	0	0	0	0	0	0	0	0	0	0	0	0	0	0	0	0	0	0	0	0	0	0	0	0	0	0	0	0	0	0	0	0	0	0	0	0	0	0	0	0	0	0	0	0
4	SH1175818.08FU_EF652454_refs	k__Fungi; p__Ascomycota; c__Eurotiomycetes; o__Eurotiales; f__Aspergillaceae; g__Aspergillus; s__Aspergillus_raperi	0	0	0	0	0	0	0	0	0	0	0	0	0	0	0	0	0	0	0	0	0	0	0	0	0	0	0	0	0	0	0	0	0	0	0	0	0	0	0	0	0	0	0	0	0	0	0
5	SH1234068.08FU_EF568042_refs	k__Fungi; p__Ascomycota; c__Saccharomycetes; o__Saccharomycetales; f__Saccharomycetales_fam_Incertae_sedis; g__Candida; s__Candida_tropicalis	0	0	0	0	0	0	0	0	0	0	0	0	0	0	0	0	0	0	0	0	0	0	0	0	0	0	0	0	0	0	0	0	0	0	0	0	0	0	0	0	0	0	0	0	0	0	0
6	SH1237340.08FU_EF652088_refs	k__Fungi; p__Ascomycota; c__Eurotiomycetes; o__Eurotiales; f__Aspergillaceae; g__Aspergillus; s__Aspergillus_halophilicus	0	0	0	0	0	0	0	0	0	0	0	0	0	0	0	0	0	0	0	0	0	0	0	0	0	0	0	0	0	0	0	0	0	0	0	0	0	0	0	0	0	0	0	0	0	0	0
7	SH1175803.08FU_FJ531150_refs	k__Fungi; p__Ascomycota; c__Eurotiomycetes; o__Eurotiales; f__Aspergillaceae; g__Aspergillus; s__Aspergillus_monodii	0	0	0	0	0	0	0	0	0	0	0	0	0	0	0	0	0	0	0	0	0	0	0	0	0	0	0	0	0	0	0	0	0	0	0	0	0	0	0	0	0	0	0	0	0	0	0
8	SH1160986.08FU_FR727123_reps	k__Fungi; p__Ascomycota; c__Eurotiomycetes; o__Eurotiales; f__Aspergillaceae; g__Aspergillus; s__Aspergillus_penicillioides	0	0	0	0	0	0	0	0	0	0	0	0	0	0	0	0	0	0	0	0	0	0	0	0	0	0	0	0	0	0	0	0	0	0	0	0	0	0	0	0	0	0	0	0	0	0	0
9	SH1189319.08FU_EF567995_refs	k__Fungi; p__Ascomycota; c__Saccharomycetes; o__Saccharomycetales; f__Saccharomycetales_fam_Incertae_sedis; g__Candida; s__Candida_albicans	0	0	0	0	0	0	0	0	0	0	0	0	0	0	0	0	0	0	0	0	0	0	0	0	0	0	0	0	0	0	0	0	0	0	0	0	0	0	0	0	0	0	0	0	0	0	0
10	SH1157342.08FU_KT693407_reps	k__Fungi; p__Ascomycota; c__Dothideomycetes; o__Dothideales; f__Dothioraceae; g__unidentified; s__unidentified	5.6215e-06	6.36142e-06	5.74779e-06	5.38196e-06	6.28704e-06	6.16469e-06	6.645e-06	0.0560071	5.92752e-06	6.07187e-06	6.60058e-06	5.66589e-06	0.0291185	0.000712023	0.00075865	0.000723829	0.00381455	0	0	0	0	0	6.49909e-06	5.48705e-06	5.82514e-06	5.04273e-06	6.43875e-06	6.47739e-06	5.97568e-06	0.0490126	5.51811e-06	5.71877e-06	5.70814e-06	5.74815e-06	5.53456e-06	0.000623316	0.00200955	0.000732556	0.000753732	0.000653099	0	0	0.0725547	0	0	0.000654215	0.00153267
11	SH1149886.08FU_AY743636_refs	k__Fungi; p__Basidiomycota; c__Malasseziomycetes; o__Malasseziales; f__Malasseziaceae; g__Malassezia; s__Malassezia_restricta	0	0	0	0	0	0	0	0	0	0	0	0	0	0	0	0	0	0	0	0	0	0	0	0	0	0	0	0	0	0	0	0	0	0	0	0	0	0	0	0	0	0	0.0010122	0	0	0	0.0593068
12	SH1162383.08FU_KJ834330_reps	k__Fungi; p__unidentified; c__unidentified; o__unidentified; f__unidentified; g__unidentified; s__unidentified	0	0	0	0	0	0	0	0	0	0	0	0	0	0	0	0	0	0	0	0	0.00114371	0	0	0	0	0	0	0	0	0	0	0	0	0	0	0	0	0	0	0	0	0	0	0	0	0	0
13	SH1157235.08FU_UDB045765_reps	k__Fungi; p__Ascomycota; c__Dothideomycetes; o__Pleosporales; f__unidentified; g__unidentified; s__unidentified	0.000246966	0.000279472	0.000252514	0.000236442	0.000276205	0.0338998	0.00029193	0.000244091	0.032053	0.000266751	0.000289979	0.000248916	0.00153312	0.00177404	0.00189022	0.00180346	0.00354275	0.000884358	0.0010697	0.000913459	0.000844419	0.000943585	0.00028552	0.000241059	0.000255912	0.000221539	0.000282869	0.000284567	0.000262526	0.000244463	0.000242423	0.000251239	0.00847733	0.00025253	0.000243146	0.00155302	0.00184093	0.00307895	0.00187796	0.00162723	0.000907992	0.000932139	0.000906462	0.000928272	0.000922957	0.00766466	0.000766335
14	SH1149887.08FU_KT758113_reps	k__Fungi; p__Basidiomycota; c__Malasseziomycetes; o__Malasseziales; f__Malasseziaceae; g__Malassezia; s__unidentified	5.21266e-05	5.89877e-05	5.32976e-05	4.99054e-05	5.8298e-05	5.71634e-05	6.16172e-05	5.15199e-05	0.000493899	5.63027e-05	6.12053e-05	5.25382e-05	5.35704e-05	6.19888e-05	6.60481e-05	6.30166e-05	6.04451e-05	0	0	0	0	0.000267936	6.02643e-05	5.08798e-05	5.40149e-05	4.67598e-05	5.97047e-05	6.0063e-05	5.54108e-05	5.15984e-05	0.000434285	5.30285e-05	5.293e-05	5.3301e-05	0.000518977	0.00146589	6.43259e-05	6.37764e-05	6.562e-05	5.68589e-05	0	0.00170175	0.000652703	0	0	0	0
15	SH1225310.08FU_KU164440_reps	k__Fungi; p__unidentified; c__unidentified; o__unidentified; f__unidentified; g__unidentified; s__unidentified	0	0	0	0	0	0	0	0	0	0	0.000949084	0	0	0	0	0	0	0	0	0	0	0	0.00055203	0	0	0	0	0	0.0500935	0	0	7.65516e-05	0	0	0	0	0	0	0	0	0	0	0	0	0	0	0
16	SH1186324.08FU_GU291271_refs	k__Fungi; p__Basidiomycota; c__Malasseziomycetes; o__Malasseziales; f__Malasseziaceae; g__Malassezia; s__Malassezia_globosa	0	0	0	0.00012183	0	0	0	0	0	0	0	0	0	0.000312009	0.000653932	0	0	0	0	0	0	0	0	0	0	0.000327318	0	0	0	0	0	7.65516e-05	0	0	0.000179893	0	0.000478072	0.0012178	0.000947506	0	0	0	0	0	0	0	0.0131099
17	SH1175807.08FU_FJ531164_refs	k__Fungi; p__Ascomycota; c__Eurotiomycetes; o__Eurotiales; f__Aspergillaceae; g__Aspergillus; s__Aspergillus_egyptiacus	0	0	0	0	0	0	0	0	0	0	0	0	0	0	0	0	0	0	0	0	0	0	0	0	0	0	0	0	0	0	0	0	0	0	0	0	0	0	0	0	0	0	0	0	0	0	0
18	SH1190902.08FU_EF104248_reps	k__Fungi; p__Ascomycota; c__Dothideomycetes; o__Capnodiales; f__Cladosporiaceae; g__Cladosporium; s__Cladosporium_cladosporioides	0.000328884	7.12251e-05	0.00183003	0.00218143	0.000842891	0.00172261	0.000145953	0.0024893	0.00904893	0.00967779	0.0149918	0.000230958	0.0015917	0.00279552	0.00196244	0.00187237	0.00179596	0.00319712	0.00132878	0.0114821	0.000284598	0.000480067	0.00203064	0.000440681	6.52208e-05	5.64605e-05	7.20909e-05	7.25235e-05	6.69062e-05	0.00149755	0.00234258	0.00228593	0.0109976	0.00262189	0.00075799	0.00161236	0.00191127	0.00189494	0.00194972	0.00168941	0.0054057	0	0.0130324	0.000412757	0.000549721	0	0.00361547
19	SH1244510.08FU_EF042285_reps	k__Fungi; p__Ascomycota; c__Saccharomycetes; o__Saccharomycetales; f__Saccharomycetaceae; g__Saccharomyces; s__Saccharomyces_cerevisiae	0	0	0	0	0	0	0	0	0	0	0.0669104	0.0817446	0	0	0	0	0	0	0	0	0	0	0	0	0	0	0	0	0	0.0014838	0	7.65516e-05	0	0.105469	0	0	0	0	0	0	0	0	0	0	0	0	0
20	SH1188690.08FU_KJ546149_reps	k__Fungi; p__Ascomycota; c__Saccharomycetes; o__Saccharomycetales; f__unidentified; g__unidentified; s__unidentified	0.0226693	0.0256531	0.0231786	0.0217033	0.0275353	0.0248598	0.0267967	0.0224054	0.0239034	0.0244855	0.0266175	0.0228483	0.017723	0.0205081	0.0218511	0.0208482	0.0199974	0	0	0	0.348357	0.152103	0.0262083	0.0221271	0.0234905	0.0203353	0.0910182	0.0261208	0.0240976	0.0224396	0.0222523	0.0230616	0.0230187	0.02318	0.0223187	0.0179531	0.0212813	0.0210995	0.120484	0.018811	0	0	0	0	0.351953	0	0.127212
21	New.ReferenceOTU913	k__Fungi; p__Ascomycota; c__Dothideomycetes; o__Tubeufiales; f__Wiesneriomycetaceae; g__Spissiomyces; s__unidentified; s__unidentified_unclassified	0	0	0	0	0	0	0	0	0	0	0	0	0	0	0	0	0	0	0	0	0	0	0	0	0	0	0	0	0	0	0	0	0.000185304	1.93104	0	0	0	0	0	0	0	0	0	0	0	0	0
22	New.ReferenceOTU915	k__Fungi; p__Ascomycota; c__Eurotiomycetes; o__Eurotiales; f__Aspergillaceae; g__Aspergillus; g__Aspergillus_unclassified; g__Aspergillus_unclassified	0.00246464	0.00278904	0.00252001	0.00235962	0.00275643	0.00270279	0.00291337	0.00243595	0.00259881	0.00266209	0.0028939	0.0024841	0.00598463	0.0069251	0.00737859	0.00703992	0.00675264	0.00353124	0.00427133	0.00364744	0.00337176	0.00376773	0.0028494	0.00240569	0.00255392	0.00221089	0.00282294	0.00283989	0.00261992	0.382429	0.00241931	0.00250728	0.00250263	0.00252017	0.00242652	0.00606234	0.00718619	0.0071248	0.0828944	0.00635201	0.00362561	0.00372203	0.027315	0.00370659	0.00368536	0.00366295	0.00536434
23	New.ReferenceOTU1124	k__Fungi; p__Basidiomycota; c__Malasseziomycetes; o__Malasseziales; f__Malasseziaceae; g__Malassezia; s__Malassezia_restricta; s__Malassezia_restricta_unclassified	0	0	0.00882279	0	0	0	0	0.000470477	0.000844223	0.00154543	0	0	0	0	0	0	0	0.00168947	0	0	0.00114371	0.00149438	0	0	0	0.000109106	0	0	0	0	0.000147373	0	0.00240896	0	0.000179893	0	0	0	0	0	0	0	0.0101221	0.00139066	0.00156872	0.00116554	0.00718389
24	New.ReferenceOTU313	k__Fungi; p__Ascomycota; c__Eurotiomycetes; o__Eurotiales; f__Aspergillaceae; g__Aspergillus; g__Aspergillus_unclassified; g__Aspergillus_unclassified	0.00797329	0.0518141	0	0	2.55203	0.564146	3.21534	0	0	0	0	0	0	0	0	0	0	0	0	0	0	0	2.67201	0	0.010133	0	0.000432879	0.981493	0.119921	0.0204023	0.000147373	0.497315	0.281849	0	0	0	0	0	0	0	0	0	0	0	0	0	0
25	New.ReferenceOTU1269	k__Fungi; k__Fungi_unclassified; k__Fungi_unclassified; k__Fungi_unclassified; k__Fungi_unclassified; k__Fungi_unclassified; k__Fungi_unclassified; k__Fungi_unclassified	0.0173251	0.0196054	0.0177143	0.0165868	0.0193762	0.0189991	0.0208855	0.0171234	0.0182682	0.0187131	0.0203425	0.0179372	0.0164757	0.0190648	0.0203132	0.0193809	0.01859	0	0.0806631	0	0.00711983	0.0714547	0.021545	0.0169107	0.0179527	0.0161403	0.0202398	0.0199628	0.0184166	0.0171495	0.0170064	0.0176248	0.0175921	0.0177154	0.0170571	0.0166896	0.0197835	0.0258888	0.0201815	0.0217107	0.00170694	0	0.32023	0	0.0978857	0	0.000766335
26	New.ReferenceOTU1264	k__Fungi; k__Fungi_unclassified; k__Fungi_unclassified; k__Fungi_unclassified; k__Fungi_unclassified; k__Fungi_unclassified; k__Fungi_unclassified; k__Fungi_unclassified	0.0213114	0.000933148	0.0541165	0.00101642	0.000922237	0.00090429	0.0234363	0.00315213	0.00778915	0.0226879	0.00096823	0.000831121	0.00694747	0.00647554	0.0059945	0.00571936	0.00548596	0	0.134169	0	0	0.0335457	0.00198168	0.0837021	0.00228448	0.00216244	0.00201967	0.00463265	0.00150495	0.000816254	0.00355475	0.0263706	0.00221809	0.00139046	0.000811856	0.00492515	0.00844135	0.00578831	0.00595564	0.0497995	0.00403823	0	0.00189118	0.028666	0.0252486	0.060038	0
27	New.ReferenceOTU1266	k__Fungi; k__Fungi_unclassified; k__Fungi_unclassified; k__Fungi_unclassified; k__Fungi_unclassified; k__Fungi_unclassified; k__Fungi_unclassified; k__Fungi_unclassified	0	0	0	0	0	0	0	0	0	0	0	0	0	0	0	0	0.000586971	0	0	0	0	0	0	0	0	0	0	0	0	0	0	0	0	0	0	0	0	0	0	0	0	0	0	0	0	0	0
28	New.ReferenceOTU1260	k__Fungi; p__Basidiomycota; c__Malasseziomycetes; o__Malasseziales; f__Malasseziaceae; g__Malassezia; s__Malassezia_globosa; s__Malassezia_globosa_unclassified	0.00043095	0.000487674	0.000440632	0.0232142	0.000767223	0.000472592	0.000509413	0.000425935	0.000936868	0.0007809	0.000506008	0.000434353	0.00190044	0.000777555	0.00486117	5.41287e-06	5.19199e-06	0.0187536	0	0	0	0.0154995	0.000498228	0.000420643	0.00527222	0.00864823	0.000493601	0.000496564	0.000699074	0.000426584	0.000423024	0.00656448	0.00123183	0.00044066	0.00993375	0.0105886	5.52533e-06	0.0100525	5.63649e-06	4.88395e-06	0.0158667	0	0	0.00207565	0	0.0121975	0
29	New.ReferenceOTU1261	k__Fungi; p__Ascomycota; c__Eurotiomycetes; o__Eurotiales; f__Aspergillaceae; g__Aspergillus; g__Aspergillus_unclassified; g__Aspergillus_unclassified	0	0	0	0	0	0	0	0	0	0	0	0	0	0	0	0	0	0	0	0	0	0	0	0	0	0	0	0	0	0	0	0	0	0	0	0	0	0	0	0	0	0	0	0	0	0	0
30	New.ReferenceOTU1262	k__Fungi; p__Ascomycota; c__Saccharomycetes; o__Saccharomycetales; f__Saccharomycetales_fam_Incertae_sedis; g__Candida; g__Candida_unclassified; g__Candida_unclassified	0	0	0	0	0	0	0	0	0	0	0	0	0	0	0	0	0	0	0	0	0	0	0	0	0	0	0	0	0	0	0	0	0	0	0	0	0	0	0	0	0	0	0	0	0	0	0
31	New.ReferenceOTU1068	k__Fungi; p__Basidiomycota; c__Moniliellomycetes; o__Moniliellales; f__Moniliellaceae; f__Moniliellaceae_unclassified; f__Moniliellaceae_unclassified; f__Moniliellaceae_unclassified	0	0	0	0	0	0	0	0	0	0	0	0	0	0	0	0	0	0.265247	0.00548318	0	0.00343114	0.00149438	0	0	0	0	0	0	0	0	0	0	0	0	0	0	0	0	0	0	0.0016077	0	0	0	0	0.317609	0
32	New.ReferenceOTU1069	k__Fungi; p__Basidiomycota; c__Agaricomycetes; o__Agaricales; f__Pluteaceae; g__Volvariella; g__Volvariella_unclassified; g__Volvariella_unclassified	0	0	0	0	0	0	0	0	0	0	0	0	0	0	0	0	0	0	0	0	0	0	0	0	0	0	0	0	0	0	0	0	0	0	0	0	0	0	0	0	0	0	0	0	0	0	0.0544098
33	New.ReferenceOTU1064	k__Fungi; p__Basidiomycota; c__Ustilaginomycetes; o__Ustilaginales; f__Ustilaginaceae; g__Dirkmeia; s__unidentified; s__unidentified_unclassified	0	0	0	0	0	0	0	0	0	0	0	0	0	0	0	0	0	0	0	0.0121172	0.24018	0	0	0	0	0	0	0	0	0	0	0	0	0	0	0	0	0	0	0	0	0	0	0.0709238	0.153735	0	0
34	New.ReferenceOTU1065	k__Fungi; p__Ascomycota; c__Saccharomycetes; o__Saccharomycetales; f__Saccharomycetales_fam_Incertae_sedis; g__Candida; g__Candida_unclassified; g__Candida_unclassified	0	0	0	0	0	0	0	0	0	0	0	0	0	0	0	0	0	0	0	0	0	0	0	0	0	0	0	0	0	0	0	0	0	0	0	0	0	0	0	0	0	0	0	0	0	0	0
35	New.ReferenceOTU1063	k__Fungi; k__Fungi_unclassified; k__Fungi_unclassified; k__Fungi_unclassified; k__Fungi_unclassified; k__Fungi_unclassified; k__Fungi_unclassified; k__Fungi_unclassified	0	0.0349913	0	0	0	0	0	0	0	0	0	0	0	0	0	0	0	0	0	0	0.00114371	0	0	0	0	0	0	0	0	0.000741901	0.00132635	0	0	0	0	0	0	0	0	0	0	0	0.0010122	0	0.00156872	0	0.336421
36	New.ReferenceOTU1060	k__Fungi; p__Mucoromycota; c__Mucoromycetes; o__Mucorales; f__Cunninghamellaceae; g__Absidia; s__Absidia_cylindrospora; s__Absidia_cylindrospora_unclassified	0	0	0	0	0	0	0	0	0	0	0	0	0	0	0	0	0	0	0	0	0	0	0	0	0	0	0	0	0	0	0	0	0	0	0	0	0	0	0	0	0	0	0	0	0	0	0
37	New.ReferenceOTU1665	k__Fungi; k__Fungi_unclassified; k__Fungi_unclassified; k__Fungi_unclassified; k__Fungi_unclassified; k__Fungi_unclassified; k__Fungi_unclassified; k__Fungi_unclassified	0	0	0	0	0.0950372	0	0	0	0	0	0	0	0	0	0	0	0	0	0	0	0	0	0	0	0.22661	0	0	0.000329471	0	0	0	0	0	0	0	0	0	0	0	0	0	0	0	0	0	0	0
38	New.ReferenceOTU1666	k__Fungi; p__Basidiomycota; c__Agaricomycetes; o__Auriculariales; f__Auriculariaceae; g__Auricularia; s__Auricularia_scissa; s__Auricularia_scissa_unclassified	0	0	0	0	0	0	0	0	0	0	0	0	0	0	0	0	0	0	0	0	0	0	0	0	0	0	0	0	0	0	0	0	0	0	0	0	0	0	0	0	0	0	0	0	0	0	0.0643721
39	New.ReferenceOTU1667	k__Fungi; p__Basidiomycota; c__Cystobasidiomycetes; o__Cystobasidiomycetes_ord_Incertae_sedis; f__Symmetrosporaceae; g__Symmetrospora; s__Symmetrospora_marina; s__Symmetrospora_marina_unclassified	0	0	0	0	0	0	0	0	0	0	0	0	0	0	0	0	0	0	0	0	0	0	0	0	0	0	0	0	0	0	0	0	0.330769	0	0	0	0	0	0	0	0	0	0	0	0	0	0
40	New.ReferenceOTU1669	k__Fungi; k__Fungi_unclassified; k__Fungi_unclassified; k__Fungi_unclassified; k__Fungi_unclassified; k__Fungi_unclassified; k__Fungi_unclassified; k__Fungi_unclassified	0	0	0	0	0	0	0	0	0	0	0	0	0	0	0	0	0	0	0	0	0	0	0	0	0	0	0	0	0	0	0	0	0	0	0	0	0	0	0	0	0	0	0	0	0	0	0
41	New.ReferenceOTU679	k__Fungi; k__Fungi_unclassified; k__Fungi_unclassified; k__Fungi_unclassified; k__Fungi_unclassified; k__Fungi_unclassified; k__Fungi_unclassified; k__Fungi_unclassified	0	0	0.00220878	0.000178625	0.00179803	0	0	0	0	0	0	0	0.00481689	0.000926281	0.000617497	0.000248092	0.000237968	0.00371259	0	0	0	0	0	0	0.00051864	0.00400716	0	0	0	0	0	0	0.00201396	0	0	0.000213641	0.000253247	0.000251083	0.000258341	0.00022385	0	0	0	0	0	0.000617187	0
42	New.ReferenceOTU675	k__Fungi; p__Basidiomycota; c__Agaricomycetes; o__Agaricales; o__Agaricales_unclassified; o__Agaricales_unclassified; o__Agaricales_unclassified; o__Agaricales_unclassified	0	0	0	0	0	0	0	0	0	0	0	0	0	0	0	0	0	0	0.00548318	0	0	0.000996254	0	0	0	0	0	0	0	0	0	0	0	0	0	0	0	0	0	0	0	0.00729644	0	0	0	0.00174831	0.0980908
43	New.ReferenceOTU676	k__Fungi; p__Ascomycota; c__Eurotiomycetes; o__Eurotiales; f__Aspergillaceae; g__Aspergillus; g__Aspergillus_unclassified; g__Aspergillus_unclassified	0.000274941	0	0.000304234	4.99989	0	0	0	0	0	0	0.000237271	0.000346375	0	0	0	0	0	0.114884	0	0.00403907	0.173845	0	0.00018401	0	0	0	0	0	0.0425036	0	0	0	0	0	0	0	0	0	0	0	0	0	0	0	0	0	0.002299
44	New.ReferenceOTU670	k__Fungi; p__Ascomycota; c__Eurotiomycetes; o__Eurotiales; f__Aspergillaceae; f__Aspergillaceae_unclassified; f__Aspergillaceae_unclassified; f__Aspergillaceae_unclassified	0	0	0	0	0	0	0	0	0	0	0	0	0	0	0	0	0	0	0	0	0	0	0	0	0	0	0	0	0	0	0	0	0	0	0	0	0	0	0	0	0	0	0	0	0	0	0
45	New.ReferenceOTU673	k__Fungi; k__Fungi_unclassified; k__Fungi_unclassified; k__Fungi_unclassified; k__Fungi_unclassified; k__Fungi_unclassified; k__Fungi_unclassified; k__Fungi_unclassified	0	0	0	0	0	0	0	0	0	0	0	0	0	0	0	0	0	0	0	0	0	0	0	0	0	0	0	0	0	0	0	0	0	0	0	0	0	0	0	0	0	0	0	0	0.619645	0	0
46	New.ReferenceOTU672	k__Fungi; k__Fungi_unclassified; k__Fungi_unclassified; k__Fungi_unclassified; k__Fungi_unclassified; k__Fungi_unclassified; k__Fungi_unclassified; k__Fungi_unclassified	0.62824	0	0	0	0	0.000170953	0	0	0	0	0	0.000173188	0	0	0	0	0	0	0	0	0	0	0.00607233	0	0	0	0	0	0	0	0	0	0	0	0	0	0	0	0	0	0	0	0	0	0	0	0
47	New.ReferenceOTU1405	k__Fungi; p__Ascomycota; p__Ascomycota_unclassified; p__Ascomycota_unclassified; p__Ascomycota_unclassified; p__Ascomycota_unclassified; p__Ascomycota_unclassified; p__Ascomycota_unclassified	0.00186287	0.00214404	0.00409819	0.00140961	0.00164666	0.00234307	0.00226577	0.00145521	0.0015525	0.00159031	0.00172878	0.00148397	0.00840419	0.0106852	0.0103617	0.0337415	0.0094827	0	0	0	0	0	0.00196356	0.00282937	0.00261604	0.00132076	0.284724	0.00216449	0.00180468	0.00145743	0.00144527	0.00149782	0.00149504	0.00150552	0.00144958	0.00851331	0.0100915	0.0112547	0.0102945	0.0089201	0	0	0	0	0.255249	0	0
48	New.ReferenceOTU144	k__Fungi; p__Basidiomycota; c__Agaricomycetes; o__Agaricales; f__Agaricaceae; g__Chlorophyllum; s__Chlorophyllum_molybdites; s__Chlorophyllum_molybdites_unclassified	0	0	0	0	0	0	0	0	0	0	0	0	0	0	0	0	0	0.00168947	0.00274159	0	0	0.00149438	0	0	0	0	0	0	0	0	0	0	0	0	0	0	0	0	0	0	0.00321541	0	0	0	0.00156872	0	1.12958
49	New.ReferenceOTU1314	k__Fungi; p__Mucoromycota; c__Mucoromycetes; o__Mucorales; f__Cunninghamellaceae; g__Absidia; s__Absidia_cylindrospora; s__Absidia_cylindrospora_unclassified	0	0	0	0	0	0	0	0	0	0	0	0	0	0	0	0	0	0	0	0	0	0	0	0	0	0	0	0	0	0	0	0	0	0	0	0	0	0	0	0	0	0	0	0	0	0	0
50	New.ReferenceOTU1315	k__Fungi; p__Basidiomycota; p__Basidiomycota_unclassified; p__Basidiomycota_unclassified; p__Basidiomycota_unclassified; p__Basidiomycota_unclassified; p__Basidiomycota_unclassified; p__Basidiomycota_unclassified	0	0	0	0	0	0	0	0	0	0	0	0	0	0	0	0	0	0.0337895	0.0328991	0.00403907	0	0.0777079	0	0	0	0	0	0	0	0	0	0	0	0	0	0	0	0	0	0	0.0321541	0.00243215	0	0.0695332	0.00156872	0.0646874	0.00153267
51	New.ReferenceOTU1316	k__Fungi; p__Basidiomycota; c__Malasseziomycetes; o__Malasseziales; f__Malasseziaceae; g__Malassezia; s__Malassezia_restricta; s__Malassezia_restricta_unclassified	0.000324422	0.000367124	0.00033171	0.000310598	0.000362831	0.000355771	0.000383489	0.000320646	0.000801775	0.000350414	0.000380926	0.000326984	0.000246038	0.000284702	0.000303346	0.000289423	0.00201166	0.0014418	0	0	0.000283244	0.000430099	0.000375069	0.000850391	0.000336175	0.000291021	0.000371586	0.000373817	0.000344863	0.000321135	0.000318455	0.000330036	0.000329423	0.00113158	0.000319405	0.000249233	0.000295436	0.000292912	0.000301379	0.000261141	0.000502968	0	0.00709957	0.00184167	0	0.000573277	0.00706223
52	New.ReferenceOTU1310	k__Fungi; k__Fungi_unclassified; k__Fungi_unclassified; k__Fungi_unclassified; k__Fungi_unclassified; k__Fungi_unclassified; k__Fungi_unclassified; k__Fungi_unclassified	0	0	0	0	0	0	0	0	0	0	0	0	0	0	0	0	0	0	0	0	0	0	0	0	0	0	0	0	0	0	0	0	0	0	0	0	0	0	0	0	0	0	0	0	0	0	0
53	New.ReferenceOTU1312	k__Fungi; p__Ascomycota; c__Saccharomycetes; o__Saccharomycetales; o__Saccharomycetales_unclassified; o__Saccharomycetales_unclassified; o__Saccharomycetales_unclassified; o__Saccharomycetales_unclassified	0	0	0	0	0.810412	0	0	0	0	0	0	0	0	0	0	0	0	0	0	0	0	0	0	0	0	0	0	0	0	0	0	0	0	0	0	0	0	0	0	0	0	0	0	0	0	0	0
54	New.ReferenceOTU1313	k__Fungi; p__Ascomycota; c__Eurotiomycetes; o__Eurotiales; f__Aspergillaceae; g__Aspergillus; g__Aspergillus_unclassified; g__Aspergillus_unclassified	0	0	0	0	0	0	0	0	0	0	0	0	0	0	0	0	0	0	0	0	0	0	0	0	0	0	0	0	0	0	0	0	0	0	0	0	0	0	0	0	0	0	0	0	0	0	0
55	New.ReferenceOTU1319	k__Fungi; k__Fungi_unclassified; k__Fungi_unclassified; k__Fungi_unclassified; k__Fungi_unclassified; k__Fungi_unclassified; k__Fungi_unclassified; k__Fungi_unclassified	0.000549882	8.13649	0.208705	0	0.124187	0.000170953	0.0400938	0	0	0	0	0	0	0	0	0	0	0.0405474	0.00274159	0	0.00114371	0.000996254	0.0787563	0	0	0	0	0	0	2.20122	3.12813	7.65516e-05	0.113777	0.00176271	0	0	0	0	0	0	0.0016077	0.00243215	0	0	0	0	1.27212
56	New.ReferenceOTU109	k__Fungi; k__Fungi_unclassified; k__Fungi_unclassified; k__Fungi_unclassified; k__Fungi_unclassified; k__Fungi_unclassified; k__Fungi_unclassified; k__Fungi_unclassified	0.00311863	0.0048297	1.05784	2.81097	0.10779	0.259832	0.00445896	0.121175	0.0678504	0.144691	0.00350243	0.925241	4.1079	0.401817	0.384647	0.7235	0.399033	0	0.456505	3.62943	0.564552	0.1543	0.00404167	0.0788614	0.212607	2.4734	0.042226	0.00300336	0.348041	0.0025801	0.00283308	0.350509	2.29832	0.34468	0.0253517	0.332311	0.356319	0.478152	0.391065	0.368116	0.275843	0.640412	0	0.0756996	2.0359	0.69842	0
57	New.ReferenceOTU451	k__Fungi; k__Fungi_unclassified; k__Fungi_unclassified; k__Fungi_unclassified; k__Fungi_unclassified; k__Fungi_unclassified; k__Fungi_unclassified; k__Fungi_unclassified	0	0	0	0.246949	0	0	0	0	0	0	0	0	0	0	0	0	0	0	0	0	0	0	0	0	0	0	0	0	0	0	0	0	0	0	0	0	0	0	0	0	0	0	0	0	0	0	0
58	New.ReferenceOTU453	k__Fungi; k__Fungi_unclassified; k__Fungi_unclassified; k__Fungi_unclassified; k__Fungi_unclassified; k__Fungi_unclassified; k__Fungi_unclassified; k__Fungi_unclassified	0.00116171	0.00131461	0.0653599	0.0342286	0.00129924	0.00157571	0.00137322	0.00543878	0.00122495	0.00125478	0.00136404	0.00117088	0.0489044	0.00542841	0.00846791	0.000130557	0.00947273	0	0.00224494	0.0177992	0.00454349	0	0.00134306	0.00234501	0.00120379	0.0046049	0.00133059	0.00133858	0.0012349	0.00114993	0.00114034	0.00118181	0.00755771	0.00118788	0.023212	0.0046524	0.00013327	0.0031489	0.000638918	0.00156838	0	0.01319	0.000395196	0	0.0334827	0.00123221	0
59	New.ReferenceOTU452	k__Fungi; p__Ascomycota; c__Saccharomycetes; o__Saccharomycetales; f__Saccharomycetales_fam_Incertae_sedis; g__Candida; g__Candida_unclassified; g__Candida_unclassified	0	0	0	0	0	0	0	0	0	0	0	0	0	0	0	0	0	0	0	0	0	0	0	0	0	0	0	0	0	0	0	0	0	0	0	0	0	0	0	0	0	0	0	0	0	0	0
60	New.ReferenceOTU103	k__Fungi; p__Ascomycota; c__Eurotiomycetes; o__Eurotiales; f__Aspergillaceae; g__Aspergillus; g__Aspergillus_unclassified; g__Aspergillus_unclassified	0	0	0	0	0	0	0	0	0	0	0	0	0	0	0	0	0	0	0	0	0	0	0	0	0	0	0	0	0	0	0	0	0	0	0	0	0	0	0	0	0	0	0	0	0	0	0
61	New.ReferenceOTU100	k__Fungi; p__Mucoromycota; c__Mucoromycetes; o__Mucorales; f__Choanephoraceae; f__Choanephoraceae_unclassified; f__Choanephoraceae_unclassified; f__Choanephoraceae_unclassified	0	0	0	0	0	0	0	0	0	0	0	0	0	0	0	0	0	0	0	0	0	0	0	0	0	0	0	0	0	0	0	0	0	0	0	0	0	0	0	0	0	0	0	0	0	0	0
62	New.ReferenceOTU459	k__Fungi; k__Fungi_unclassified; k__Fungi_unclassified; k__Fungi_unclassified; k__Fungi_unclassified; k__Fungi_unclassified; k__Fungi_unclassified; k__Fungi_unclassified	0	0	0.000304234	0	0	0	7.39733e-05	0	0.000168844	0	0	0.000173188	0	0	0	0	0	0	0	0.00403907	0.00343114	0.000996254	0	0.000392076	0.00015353	0.000109106	0	0.000329471	0	0	0.0982976	7.65516e-05	0.000185304	0	0	0	0	0	0	0	0.0016077	0	0	0	0	0.00058277	0
63	New.ReferenceOTU1086	k__Fungi; p__Ascomycota; c__Saccharomycetes; o__Saccharomycetales; f__Saccharomycetales_fam_Incertae_sedis; g__Candida; g__Candida_unclassified; g__Candida_unclassified	0	0	0	0	0	0	0	0	0	0	0	0	0	0	0	0	0	0	0	0	0	0	0	0	0	0	0	0	0	0	0	0	0	0	0	0	0	0	0	0	0	0	0	0	0	0	0
64	New.ReferenceOTU1081	k__Fungi; k__Fungi_unclassified; k__Fungi_unclassified; k__Fungi_unclassified; k__Fungi_unclassified; k__Fungi_unclassified; k__Fungi_unclassified; k__Fungi_unclassified	0.00848603	0.0327272	0.00867667	0.00812444	0.00949071	0.00930602	0.0100311	1.2539	0.00894799	0.0091659	0.0101452	0.554901	0.037536	0.0434347	0.0462791	0.0441549	0.0423531	0.0477918	0.0578082	0.0493645	0.0456335	0.0509925	0.00981082	0.100352	0.00879345	0.597848	0.00971972	0.00977805	0.00902069	0.00840004	0.00832995	0.00863287	0.00861683	0.00867722	0.0898186	0.162092	0.0742731	0.0955162	0.0532133	0.177542	0.049069	0.050374	0.167069	0.050165	0.0498778	0.0495744	0.0505781
65	New.ReferenceOTU1082	k__Fungi; p__Ascomycota; c__Eurotiomycetes; o__Eurotiales; f__Aspergillaceae; g__Aspergillus; g__Aspergillus_unclassified; g__Aspergillus_unclassified	0	0	0	0	0	0	0	0	0	0	0	0	0	0	0	0	0	0	0	0	0	0	0	0	0	0	0	0	0	0	0	0	0	0	0	0	0	0	0	0	0	0	0	0	0	0	0
66	New.ReferenceOTU297	k__Fungi; p__Ascomycota; c__Eurotiomycetes; o__Eurotiales; f__Aspergillaceae; g__Aspergillus; g__Aspergillus_unclassified; g__Aspergillus_unclassified	0.000549882	0	0	0	0.000199658	0	0	0	0	0	0	0	0	0	0	0	0	0	0	0	0	0	0	0	0	0	0	0	0	0	0	0	0	0	0	0.00213814	0.000478072	0	0	0	0	0	0	0	0	0	0
67	New.ReferenceOTU1089	k__Fungi; k__Fungi_unclassified; k__Fungi_unclassified; k__Fungi_unclassified; k__Fungi_unclassified; k__Fungi_unclassified; k__Fungi_unclassified; k__Fungi_unclassified	0	0	0	0	0	0	0	0	0	0	0	0	0	0	0	0	0	0	0	0	0	0	0	0	0	0	0	0	0	0	0	0	0	0	0	0	0	0	0	0	0	0	0	0	0	0	0
68	New.ReferenceOTU850	k__Fungi; p__Ascomycota; c__Dothideomycetes; o__Capnodiales; f__Capnodiales_fam_Incertae_sedis; g__Pseudoramichloridium; s__Pseudoramichloridium_brasilianum; s__Pseudoramichloridium_brasilianum_unclassified	0	0	0	0	0	0	0	0.000156825	0	0	0.000237271	0.923264	0	0	0	0	0	0	0	0	0	0	0	0	0	0	0	0	0	0	0	0	0	0	0	0	0	0	0	0	0	0	0	0	0	0	0
69	New.ReferenceOTU852	k__Fungi; p__Basidiomycota; c__Malasseziomycetes; o__Malasseziales; f__Malasseziaceae; g__Malassezia; s__Malassezia_globosa; s__Malassezia_globosa_unclassified	0.000651358	0.00315863	0.00806182	0.0106395	0.00111428	0.0014839	0.000115707	9.67462e-05	0.00928035	0.00432785	0.00130903	9.86584e-05	0.00408261	0.000584435	0.000622707	0.000594126	0.00239751	0.0111279	0.00142464	0	0.00385797	0.00590907	0.00418782	9.55443e-05	0.000255964	0.0006369	0.000112116	0.000776032	0.00383891	0.00121701	0.0155229	0.00749819	0.0103577	0.0018743	0.000820639	0.0138265	0.00060647	0.000601289	0.00356888	0.00053607	0.0105468	0	0.000199046	0	0.00182284	0.0155474	0.00306534
70	New.ReferenceOTU854	k__Fungi; p__Ascomycota; c__Saccharomycetes; o__Saccharomycetales; f__Saccharomycetales_fam_Incertae_sedis; g__Candida; s__Candida_albicans; s__Candida_albicans_unclassified	0	0	0	0	0	0	0	0	0	0	0	0	0	0	0	0	0	0	0	0	0	0	0	0	0	0	0	0	0	0	0	0	0	0	0	0	0	0	0	0	0	0	0	0	0	0	0
71	New.ReferenceOTU857	k__Fungi; k__Fungi_unclassified; k__Fungi_unclassified; k__Fungi_unclassified; k__Fungi_unclassified; k__Fungi_unclassified; k__Fungi_unclassified; k__Fungi_unclassified	0	0	0	0	0	0	0	0	0	0	0	0	0	0	0	0	0	0	0	0	0	0	0	0	0	0	0	0	0	0	0	0	0	0.129265	0	0	0	0	0	0	0	0	0	0	0	0	0
72	New.ReferenceOTU924	k__Fungi; k__Fungi_unclassified; k__Fungi_unclassified; k__Fungi_unclassified; k__Fungi_unclassified; k__Fungi_unclassified; k__Fungi_unclassified; k__Fungi_unclassified	0	0	0	0	0	0	0	0	0	0	0	0	0	0	0	0	0	0	0	0	0	0	0	0	0	0	0	0	0	0	0	0	0	0	0	0	0	0	0	0	0	0	0	0	0	0	0
73	New.ReferenceOTU923	k__Fungi; k__Fungi_unclassified; k__Fungi_unclassified; k__Fungi_unclassified; k__Fungi_unclassified; k__Fungi_unclassified; k__Fungi_unclassified; k__Fungi_unclassified	0	0	0	0	0	0	0	0	0	0	0	0	0	0	0	0	0	0.00168947	0	0.00403907	0.00114371	0	0	0	0	0	0	0	0	0	0	0	0	0	0	0.0106907	0	0	0	0	0	0	0	0.00139066	0	0.293133	0
74	New.ReferenceOTU617	k__Fungi; k__Fungi_unclassified; k__Fungi_unclassified; k__Fungi_unclassified; k__Fungi_unclassified; k__Fungi_unclassified; k__Fungi_unclassified; k__Fungi_unclassified	0.0656943	0.0743412	0.59757	0.0629892	0.073472	0.0721744	0.0777695	0.0652934	0.0692705	1.08023	0.0771361	8.56951	0	0	0.169272	0.372116	0	0.197994	0.243058	0.204509	0.189052	0.211254	0.0760924	0.064123	0.0680742	0.0589306	0.0752448	0.0756964	0.0698334	0.0650286	0.064486	0.066831	0.514405	0.0671744	0.0646783	0	0	0	0.0102266	3.98463	0.203285	0.208692	0.202943	0.254881	0.206636	0.205379	0
75	New.ReferenceOTU1790	k__Fungi; p__Ascomycota; c__Saccharomycetes; o__Saccharomycetales; f__Saccharomycetales_fam_Incertae_sedis; g__Candida; g__Candida_unclassified; g__Candida_unclassified	0	0	0	0	0	0	0	0	0	0	0	0	0	0	0	0	0	0	0	0	0	0	0	0	0	0	0	0	0	0	0	0	0	0	0	0	0	0	0	0	0	0	0	0	0	0	0
76	New.ReferenceOTU1793	k__Fungi; p__Ascomycota; c__Dothideomycetes; o__Capnodiales; f__Mycosphaerellaceae; f__Mycosphaerellaceae_unclassified; f__Mycosphaerellaceae_unclassified; f__Mycosphaerellaceae_unclassified	0.0224993	0.0254608	0.0230048	0.0215406	0.0251631	0.141052	0.0265958	0.0222375	0.0237242	0.277575	0.026418	0.022677	0.834139	0	0	0	0.193231	0	0	0	0	0.12648	0.0260118	0.152358	0.0233144	0.0201829	0.0257703	0.0259249	0.0239169	0.0222714	0.0220855	0.0228887	0.0228461	1.41696	0.0222991	0.069676	0.11019	0	0	0.137367	0	0	0.31408	0	0.473021	0	0.0100452
77	New.ReferenceOTU619	k__Fungi; k__Fungi_unclassified; k__Fungi_unclassified; k__Fungi_unclassified; k__Fungi_unclassified; k__Fungi_unclassified; k__Fungi_unclassified; k__Fungi_unclassified	0.00994412	0.011253	0.0206418	0.252796	0.0111214	0.0114401	0.0119862	0.00982838	0.0106176	0.0107408	0.0116761	0.0120553	0.430995	0	0	0.135032	0	0.0149049	0.0471701	0.0768375	0.13759	0.00496286	0.0114965	0.00970628	0.0103044	0.0261654	0.0113898	0.0114581	0.0105707	0.00984336	0.00976122	0.0101761	0.842799	0.0101682	0.00979033	0.00339168	0	0	0	0	0.00415979	0.00739529	0.00545329	0.0328408	0.0405078	0.0064489	0.018392
78	New.ReferenceOTU662	k__Fungi; p__Ascomycota; c__Dothideomycetes; o__Capnodiales; f__Mycosphaerellaceae; f__Mycosphaerellaceae_unclassified; f__Mycosphaerellaceae_unclassified; f__Mycosphaerellaceae_unclassified	0	0	0	0	0	0	0	0	0	0	0	0	0	0	0	0	0	0	0	0	0	0	0	0	0	0.000109106	0.000288587	0	0	0	0	0	1.76188	0	0.000179893	0	0	0	0	0	0	0	0	0	0	0	0
79	New.ReferenceOTU661	k__Fungi; p__Basidiomycota; c__Agaricomycetes; o__Agaricales; f__Agaricaceae; g__Agaricus; g__Agaricus_unclassified; g__Agaricus_unclassified	0	0	0	0	0	0	0	0	0	0	0	0	0	0	0	0	0	0	0	0	0	0	0	0	0	0	0	0	0	0	0	0	0	0	0	0	0	0	0	0	0	0	0	0	0	0.00174831	0.490454
80	New.ReferenceOTU1277	k__Fungi; p__Basidiomycota; c__Wallemiomycetes; o__Wallemiales; f__Wallemiaceae; g__Wallemia; s__Wallemia_sebi; s__Wallemia_sebi_unclassified	0	0	0	0	0	0.272841	0	0	0	0	0	0	0	0	0	0	0	0	0	0	0	0	0	0	0	0	0	0	0	0	0	0	0	0	0	0	0	0	0	0	0	0	0	0	0	0	0
81	New.ReferenceOTU1272	k__Fungi; p__Ascomycota; c__Eurotiomycetes; o__Eurotiales; f__Aspergillaceae; g__Aspergillus; g__Aspergillus_unclassified; g__Aspergillus_unclassified	0	0	0	0	0	0	0	0	0	0	0	0	0	0	0	0	0	0	0	0	0	0	0	0	0	0	0	0	0	0	0	0	0	0	0	0	0	0	0	0	0	0	0	0	0	0	0
82	New.ReferenceOTU1071	k__Fungi; k__Fungi_unclassified; k__Fungi_unclassified; k__Fungi_unclassified; k__Fungi_unclassified; k__Fungi_unclassified; k__Fungi_unclassified; k__Fungi_unclassified	0	0	0.000304234	0	0	2.67251	0.000147948	0	0.00033769	0	0	0	0	0	0	0	0	0	0	0.00807814	0	0	0	0	0	0	0	0	0	0	0	0	0	0	0	0	0	0	0	0	0	0	0	0	0	0	0
83	New.ReferenceOTU1070	k__Fungi; k__Fungi_unclassified; k__Fungi_unclassified; k__Fungi_unclassified; k__Fungi_unclassified; k__Fungi_unclassified; k__Fungi_unclassified; k__Fungi_unclassified	0.104067	0.0874909	0.355244	0.099654	0.0351595	0.0257156	0.117618	0.0139639	0.103026	0.18957	0.0591253	0.0777641	0.515177	0.0661875	0.0721715	0.200559	0.0832066	0.0408512	0.31338	0.379982	0.288359	0.129514	0	0.271765	0.0783131	0.064805	0.0719483	0.148064	0.0411432	0.0259282	0.31825	0.109099	0.389486	0.498631	0.0809769	0.0583466	0.0651732	0.0677908	0.0642185	0.0857835	0.529918	0	0.0466417	0.121222	0.14044	0.0544101	0
84	New.ReferenceOTU1073	k__Fungi; k__Fungi_unclassified; k__Fungi_unclassified; k__Fungi_unclassified; k__Fungi_unclassified; k__Fungi_unclassified; k__Fungi_unclassified; k__Fungi_unclassified	0.076608	0.124464	0.0788085	0.196934	0.100583	0.260434	0.0708975	0.0520292	0.05552	0.0560668	0.0628643	0.0597147	0.612909	0.0850132	0.0852749	0.646887	0.00670378	0	0	0.666754	0	0	0.06335	0.065485	0.0544606	0.0475422	0.0588221	0.0707452	0.057781	0.0518377	0.0516057	0.0617592	0.0526481	0.0787021	0.0583369	0	0	0.0935569	0	0	0	0.0420749	0	0	1.06427	0.04853	0
85	New.ReferenceOTU1075	k__Fungi; p__Ascomycota; c__Leotiomycetes; o__Erysiphales; f__Erysiphaceae; g__Blumeria; s__unidentified; s__unidentified_unclassified	0	0.210568	0	1.8393	1.08849	0.272404	0	1.15427	0	2.29974	2.70315	0.159619	1.22923	1.26879	1.35188	1.28983	1.2372	0	30.6904	0	0	0	0	0	0	18.8954	0	1.2375	0.716484	0	0.424699	0	0	3.56492	0	1.11072	1.31663	1.30538	1.34312	1.16379	0	0	0	0	0	0	1.32624
86	New.ReferenceOTU1077	k__Fungi; p__Ascomycota; c__Sordariomycetes; o__Trichosphaeriales; f__Trichosphaeriaceae; g__Nigrospora; s__Nigrospora_oryzae; s__Nigrospora_oryzae_unclassified	0.0234968	0.0265895	0.0240246	0.0224956	0.0262786	0.0257672	0.0277748	0.0232233	0.0247759	0.0253792	0.0275891	0.0236823	0.0691397	0.0800048	0.0852439	0.0813313	0.32454	0	0	1.62944	0	0	0.027165	0.0229348	0.024348	0.0212933	0.0269127	0.0270742	1.25356	0.656062	0.0233559	0.0239034	0.0238589	0.0240262	0.0231334	0.0700374	0.0830211	0.0823119	0.0846913	0.0733839	0.0322105	0	0.036386	0	0.355919	0.533362	0.00383167
87	New.ReferenceOTU1672	k__Fungi; p__Ascomycota; c__Saccharomycetes; o__Saccharomycetales; f__Saccharomycetales_fam_Incertae_sedis; g__Candida; s__Candida_albicans; s__Candida_albicans_unclassified	0	0	0	0	0.387736	0.000170953	0	0	0	1.33812	0.0576568	0	0	0	0	0	0	0	0	0	0	0	0	0	0	0	0	0	0	0	0	0	0	0	0.0757347	0	0	0	0	0	0	0	0	0	0.00156872	0	5.18813
88	New.ReferenceOTU1671	k__Fungi; p__Basidiomycota; c__Malasseziomycetes; o__Malasseziales; f__Malasseziaceae; g__Malassezia; s__Malassezia_globosa; s__Malassezia_globosa_unclassified	0.000931901	0.00116143	0.00361797	0.0051794	0.00648475	0.00119242	0	0	0.00617163	0.00767219	0.000733184	0	0.00478374	0.000893824	0.000577804	0.000551284	0.000528787	0.00731785	0	0	0.013502	0.000813955	0.000512557	0.00060441	0	0	0	0	0.00616285	0.00368733	0.00319623	0.00251414	0.00563275	0.000386423	0.0001548	0.0125196	0.00164	0.00055793	0.000574058	0.000497414	0.00880316	0.000787505	0.00946691	0	0.00488582	0.000396746	0.0131838
89	New.ReferenceOTU1677	k__Fungi; k__Fungi_unclassified; k__Fungi_unclassified; k__Fungi_unclassified; k__Fungi_unclassified; k__Fungi_unclassified; k__Fungi_unclassified; k__Fungi_unclassified	0.0113265	0.0128173	0.0459643	0.0121187	0.0126675	0.0124209	0.0133887	0.0111947	0.0119431	0.0122339	0.0132992	0.0114159	0.195981	0.0194903	0.0283223	0.0110919	0.021015	0	0	0.0576841	0.0439507	0.0475114	0.0130947	0.0114659	0.19971	0.0101603	0.0129731	0.013051	0.0120401	0.0112117	0.0111182	0.0115225	0.0115011	0.0115817	0.0164222	0.0235498	0.0132003	0.0271713	0.0158924	0.0332656	0	0.0393979	0.0236426	0	0.221742	0.0772731	0
90	New.ReferenceOTU1675	k__Fungi; k__Fungi_unclassified; k__Fungi_unclassified; k__Fungi_unclassified; k__Fungi_unclassified; k__Fungi_unclassified; k__Fungi_unclassified; k__Fungi_unclassified	0	0	0	0	0	0	0	0	0	0	0	0	0	0	0	0	0	0	0	0	0	0	0	0	0	0	0	0	0	0	0	0	0	0	0	0	0	0	0	0	0	0	0	0	0	0	0
91	New.ReferenceOTU1679	k__Fungi; k__Fungi_unclassified; k__Fungi_unclassified; k__Fungi_unclassified; k__Fungi_unclassified; k__Fungi_unclassified; k__Fungi_unclassified; k__Fungi_unclassified	0.0483283	0.000667023	0.000602681	0.000564323	0.000659224	0.0726775	0.000696757	0.000582579	0.000621527	0.000636662	0.0006921	0.000594093	0.0014249	0.00164882	0.00175679	0.00167616	0.00160776	0.0219458	0.000863609	0.000737467	0.000681729	0.000761788	0.00124946	0.000575341	0.000610792	0.000528752	0.000675131	0.000679183	0.000626577	0.000583466	0.000578598	0.000599638	0.000598524	0.000602719	0.000580323	0.0014434	0.00171098	0.0251428	0.00174541	0.00151237	0.000733053	0.000752548	0.000731818	0.000749426	0.000745135	0.000740603	0
92	New.ReferenceOTU1678	k__Fungi; k__Fungi_unclassified; k__Fungi_unclassified; k__Fungi_unclassified; k__Fungi_unclassified; k__Fungi_unclassified; k__Fungi_unclassified; k__Fungi_unclassified	0	0	0	0	0	0	0	0	0	0	0	0	0	0	0	0	0	0	0	0	0	0	0	0	0	0	0	0	0	0	0	0	0	0	0	0	0	0	0	0	0	0	0	0	0	0	0
93	New.ReferenceOTU594	k__Fungi; k__Fungi_unclassified; k__Fungi_unclassified; k__Fungi_unclassified; k__Fungi_unclassified; k__Fungi_unclassified; k__Fungi_unclassified; k__Fungi_unclassified	0	0	0	0	0	0	0	0	0	0	0	0.18254	0	0	0	0	0	0	0	0	0	0	0	0	0	0	0	0	0	0	0	0	0	0	0	0	0	0	0	0	0	0	0	0	0	0	0
94	New.ReferenceOTU595	k__Fungi; k__Fungi_unclassified; k__Fungi_unclassified; k__Fungi_unclassified; k__Fungi_unclassified; k__Fungi_unclassified; k__Fungi_unclassified; k__Fungi_unclassified	0.00269798	0.0030531	0.0502931	0.00613359	0.00932109	0.00295868	0.0031892	0.00266658	0.00284485	0.00291413	0.00316788	0.00271928	0.128862	0.0184936	0.00254021	0	0	0.0555065	0.00509481	0.0114144	0.0534613	0.00212981	0.00311917	0.00263345	0.0262865	0.131554	0.00309021	0.00310876	0.00286797	0.00267064	0.00264836	0.00274467	0.165654	0.00275877	0.00265625	0.0238775	0.00199647	0	0.00262622	0	0.00145927	0.010482	0.00145681	0.00320415	0.00148332	0.0014743	0.00383167
95	New.ReferenceOTU597	k__Fungi; p__Ascomycota; c__Eurotiomycetes; o__Eurotiales; f__Aspergillaceae; g__Aspergillus; g__Aspergillus_unclassified; g__Aspergillus_unclassified	0	0	2.04323	0	0	0	0	2.85331	3.52835	1.22774	0	0	0.802005	0.209732	0.176867	0.112292	0.10771	0.0447469	0	0	6.60684	0	0	0	0	0	0	0	0	0	0	0	0	1.64594	0	1.80054	0.181608	0.113646	0.116931	0.101319	0.0609994	0	0	0	0	0.172402	0.162998
96	New.ReferenceOTU593	k__Fungi; p__Basidiomycota; p__Basidiomycota_unclassified; p__Basidiomycota_unclassified; p__Basidiomycota_unclassified; p__Basidiomycota_unclassified; p__Basidiomycota_unclassified; p__Basidiomycota_unclassified	0	0	0	0	0	0	0	0	0	0	0	0	0	0	0	0	0	0.099679	0.0959557	0.00807814	0.00114371	0.191281	0	0	0	0	0	0	0	0	0	0	0	0	0	0	0	0	0	0	0.149516	0.00729644	0.0010122	0.179396	0.00156872	0.171334	0.0283544
97	New.ReferenceOTU1415	k__Fungi; k__Fungi_unclassified; k__Fungi_unclassified; k__Fungi_unclassified; k__Fungi_unclassified; k__Fungi_unclassified; k__Fungi_unclassified; k__Fungi_unclassified	0.016171	0.0644073	0.140535	0.0154819	0.0180855	0.536917	0.0191152	0.622734	1.75438	0.453336	2.0874	0.0162986	1.59112	0.0668974	0.0510604	0.0487168	0.0602144	0	0.0542442	0	1.62681	0.238172	0.0186955	0.0159575	0.0167568	0.014506	0.0185219	0.018633	0.0171898	0.0160071	0.0158735	0.0164508	0.303948	0.825897	0.0159209	0.0448415	0.0872027	0.0827692	0.0507294	0.0439564	0	0.145842	0	0.0162466	0.34761	0	0.203433
98	New.ReferenceOTU1304	k__Fungi; p__Basidiomycota; p__Basidiomycota_unclassified; p__Basidiomycota_unclassified; p__Basidiomycota_unclassified; p__Basidiomycota_unclassified; p__Basidiomycota_unclassified; p__Basidiomycota_unclassified	0	0	0	0	0	0	0	0	0	0	0	0	0	0	0	0	0	0.0709579	0.0849893	0.00403907	0.00114371	0.133996	0	0	0	0	0	0	0	0	0	0	0	0	0	0	0	0	0	0	0.109324	0.0048643	0	0.169661	0.00156872	0.125878	0.0191584
99	New.ReferenceOTU1303	k__Fungi; p__Ascomycota; c__Eurotiomycetes; o__Eurotiales; f__Aspergillaceae; g__Aspergillus; g__Aspergillus_unclassified; g__Aspergillus_unclassified	0	0	0	0	0	0	0	0	0	0	0	0	0	0	0	0	0	0	0	0	0	0	0	0	0	0	0	0	0	0	0	0	0	0	0	0	0	0	0	0	0	0	0	0	0	0	0
100	New.ReferenceOTU1302	k__Fungi; p__Ascomycota; c__Eurotiomycetes; o__Eurotiales; f__Aspergillaceae; g__Aspergillus; g__Aspergillus_unclassified; g__Aspergillus_unclassified	0.00247447	0	0	0.000365489	0.00199658	0.00136763	0	0	0	0	0	0	0	0	0	0	0	0	0	0	0	0	0	0	0	0	0	0	0.000505995	0	0	0	0.000185304	0	0.000539677	0.00213814	0.000956145	0	0	0	0	0	0	0	0	0	0
101	New.ReferenceOTU119	k__Fungi; k__Fungi_unclassified; k__Fungi_unclassified; k__Fungi_unclassified; k__Fungi_unclassified; k__Fungi_unclassified; k__Fungi_unclassified; k__Fungi_unclassified	0.0406913	0	0	0	0	0	0	0	0	0	0	0	0	0	0	0.0206692	0	0	0	0	0	0	0.00018401	0	0	0.991448	0	0	0.000168665	0	0.0890131	7.65516e-05	0.000185304	0	0	0	0.00239036	0	0	0	0	0	0	0	0	0	0
102	New.ReferenceOTU448	k__Fungi; p__Basidiomycota; c__Agaricomycetes; o__Agaricales; f__Marasmiaceae; g__Marasmius; g__Marasmius_unclassified; g__Marasmius_unclassified	0	0	0	0	0	0	0	0	0	0	0	0	0	0	0	0	0	0.00168947	0	0	0.00228743	0.000498127	0	0	0	0	0	0	0	0	0	0	0	0	0	0	0	0	0	0	0	0.00243215	0	0	0	0	0.519575
103	New.ReferenceOTU449	k__Fungi; p__Basidiomycota; c__Malasseziomycetes; o__Malasseziales; f__Malasseziaceae; g__Malassezia; s__Malassezia_restricta; s__Malassezia_restricta_unclassified	0.00371008	0.00419842	0.00379343	0.0171438	0.00414933	0.00406858	0.00438557	0.0036669	0.00391205	0.00400732	0.00435626	0.00417851	0.00495232	0.00668486	0.00610582	0.00582558	0.00738314	0.0326371	0	0.0254148	0	0.0348255	0.00428928	0.00362135	0.00540162	0.013564	0.00424945	0.00427496	0.00394384	0.00367249	0.00962059	0.00940448	0.00376727	0.00379367	0.0173365	0.00501662	0.00740882	0.00589581	0.00606624	0.00525632	0.0213106	0.0359051	0	0.0145823	0	0.0239511	0.00536434
104	New.ReferenceOTU110	k__Fungi; p__Ascomycota; c__Saccharomycetes; o__Saccharomycetales; f__Saccharomycetales_fam_Incertae_sedis; g__Candida; g__Candida_unclassified; g__Candida_unclassified	0	0	0	0	0	0	0	0	0	0	0	0	0	0	0	0	0	0	0	0	0	0	0	0	0	0	0	0	0	0	0	0	0	0	0	0	0	0	0	0	0	0	0	0	0	0	0
105	New.ReferenceOTU111	k__Fungi; p__Basidiomycota; c__Tremellomycetes; o__Tremellales; f__Tremellaceae; g__Cryptococcus; s__Cryptococcus_uniguttulatus; s__Cryptococcus_uniguttulatus_unclassified	0.000274941	0	0	0	0	0	0	0	0	0	0.0778249	0	0	0	0	0	0	0	0	0	0	0	0.0334898	0	0	0	0.000144293	0	1.69306	0	0.000147373	0	0	0	0	0	0	0	0	0	0	0	0	0	0	0	0.00383167
106	New.ReferenceOTU117	k__Fungi; p__Ascomycota; c__Dothideomycetes; o__Dothideales; f__Aureobasidiaceae; g__Aureobasidium; g__Aureobasidium_unclassified; g__Aureobasidium_unclassified	0.00557532	0.00607015	0.00548461	0.00513554	0.00599918	0.00588243	0.0064544	0.00530168	0.760025	0.186756	0.00629836	0.00540646	0.00602814	0.00697544	0.00743223	0.0070911	0.0735851	0.0076252	0.00922331	0.00787612	0.00728083	0.118011	0.00620152	0.00523581	0.00555843	0.00481184	0.00614393	0.00618081	0.00570207	0.00530976	0.00526545	0.00545693	0.00544679	0.00548496	0.00528115	0.00610641	0.00723843	0.201393	0.00738405	0.00639819	0.00782898	0.00803718	0.00781579	0.00800384	0.00795801	0.0184338	0.0199247
107	New.ReferenceOTU1096	k__Fungi; p__Basidiomycota; c__Malasseziomycetes; o__Malasseziales; f__Malasseziaceae; g__Malassezia; g__Malassezia_unclassified; g__Malassezia_unclassified	0	0	0.000304234	0	0	0	0	0	0.00033769	0	0	0	0	0	0	0	0	0	0	0	0	0	0	0	0	0	0	0	0	0	0	0	0.000185304	0	0	0	0	0	0	0	0	0	0.0263173	0	0	0	0.00536434
108	New.ReferenceOTU1095	k__Fungi; p__Ascomycota; c__Eurotiomycetes; c__Eurotiomycetes_unclassified; c__Eurotiomycetes_unclassified; c__Eurotiomycetes_unclassified; c__Eurotiomycetes_unclassified; c__Eurotiomycetes_unclassified	0	0	0	0	0	0	0	0	0	0	0	0	0	0	0	0	0	0	0	0	0	0	0	0	0	0	0	0	0	0	0	0	0	0	0	0	0	0	0	0	0	0	0	0	0	0	0
109	New.ReferenceOTU282	k__Fungi; p__Ascomycota; c__Sordariomycetes; o__Hypocreales; f__Hypocreaceae; g__Trichoderma; s__Trichoderma_asperellum; s__Trichoderma_asperellum_unclassified	0	0	0	0	0	0	0	0	0	0	0	0	0	0	0	0	0	0	0	0	0	0	0	0	0	0	0	0	0	0	0	0	0	0	0	0	0	0	0	0	0	0	0	0	0	0	0.104221
110	New.ReferenceOTU1015	k__Fungi; p__Ascomycota; c__Sordariomycetes; o__Hypocreales; f__Nectriaceae; f__Nectriaceae_unclassified; f__Nectriaceae_unclassified; f__Nectriaceae_unclassified	0	0	0	0	0	0	0	0	0	0	0	0	0	0	0	0	0	0	0	0	0	0	0	0	0	0	0	0	0	0	0	0	0	0	0	0	0	0	0	0	0	0	0	0	0	0	0
111	New.ReferenceOTU287	k__Fungi; p__Ascomycota; c__Eurotiomycetes; o__Eurotiales; f__Aspergillaceae; f__Aspergillaceae_unclassified; f__Aspergillaceae_unclassified; f__Aspergillaceae_unclassified	0	0	0	0	0	0	0	0	0	0	0	0	0	0	0	0	0	0	0	0	0	0	0	0	0	0	0	0	0	0	0	0	0	0	0	0	0	0	0	0	0	0	0	0	0	0	0
112	New.ReferenceOTU840	k__Fungi; p__Basidiomycota; c__Malasseziomycetes; o__Malasseziales; f__Malasseziaceae; g__Malassezia; s__Malassezia_restricta; s__Malassezia_restricta_unclassified	0	0	0	0	0	0	0	0	0	0	0	0	0	0	0	0	0	0	0	0	0	0	0	0	0	0	0	0	0	0	0	0	0	0	0	0	0	0	0	0	0	0	0	0	0	0	0
113	New.ReferenceOTU848	k__Fungi; p__Ascomycota; c__Eurotiomycetes; o__Eurotiales; f__Aspergillaceae; g__Aspergillus; g__Aspergillus_unclassified; g__Aspergillus_unclassified	0	0	0	0	0	0	0	0	0	0	0	0	0	0	0	0	0	0	0	0	0	0	0	0	0	0	0	0	0	0	0	0	0	0	0	0	0	0	0	0	0	0	0	0	0	0	0
114	New.ReferenceOTU933	k__Fungi; p__Basidiomycota; c__Wallemiomycetes; o__Wallemiales; f__Wallemiaceae; g__Wallemia; s__Wallemia_muriae; s__Wallemia_muriae_unclassified	0.00679149	0.00768541	0.00694406	0.432974	0.00759555	0.00744774	0.00802801	0.00671245	0.00729171	0.0073356	0.0628085	0.00684512	0.319086	0	0	0	0.0349475	0.0234927	0.0284163	0.0242657	0.0224317	0.0619527	0.00785174	0.00662905	0.00703752	0.00609226	0.00777883	0.00782551	0.00721939	0.00672268	0.00666658	0.00690901	0.653132	0.0069445	0.00668646	0.129844	0	0	0.0129639	0.0382993	0.0241205	0.024762	0.0240799	0.0246592	0.024518	0.0243689	0.0168594
115	New.ReferenceOTU937	k__Fungi; p__Ascomycota; c__Eurotiomycetes; o__Eurotiales; f__Aspergillaceae; g__Xeromyces; s__Xeromyces_bisporus; s__Xeromyces_bisporus_unclassified	0.0369524	0.0418163	0.0377826	0.0354716	0.212714	0.0405231	0.0436803	0.0365224	0.038964	0.0399129	0.0433883	0.0372442	0.178856	0.275525	0.220516	0.210394	0.201809	0.00280494	0.0033928	0.013161	0.00267826	0.192863	0.0427212	0.0362194	0.0384092	0.0333158	0.0424355	6.18905	0.0394104	0.0368633	0.0363861	0.956767	0.037522	0.038011	0.0363809	0.181178	0.214765	0.212931	0.219086	0.189835	0.00492258	0.00295648	0.00287504	0.00294422	0.00492052	1.26981	0.00153267
116	New.ReferenceOTU934	k__Fungi; k__Fungi_unclassified; k__Fungi_unclassified; k__Fungi_unclassified; k__Fungi_unclassified; k__Fungi_unclassified; k__Fungi_unclassified; k__Fungi_unclassified	0	0	0	0	0	0	0	0	0	0	0	0	0	0	0	0	0	0	0	0	0	0	0	0	0	0	0	0	0	0	0	0	0	0	0	0	0	0	0	0	0	0	0	0	0	0	0
117	New.ReferenceOTU1497	k__Fungi; p__Ascomycota; c__Dothideomycetes; o__Pleosporales; o__Pleosporales_unclassified; o__Pleosporales_unclassified; o__Pleosporales_unclassified; o__Pleosporales_unclassified	0	0	0	0	0	0	0	0	0	0	0	0	0	0	0	0	0	0	0	0	0	0	0	0.000196038	0.00015353	0.000218212	0.000288587	0	0	0	0.000147373	3.1149	0	0	0.000179893	0	0	0	0	0	0	0	0	0	0	0	0
118	New.ReferenceOTU613	k__Fungi; k__Fungi_unclassified; k__Fungi_unclassified; k__Fungi_unclassified; k__Fungi_unclassified; k__Fungi_unclassified; k__Fungi_unclassified; k__Fungi_unclassified	0	0	0	0	0	0	0	0	0	0	0	0	0.70471	0	0.000653932	0	0	0.0726474	0.00822478	0	0.0114371	0	0	0	0	0	0	0	0	0	0	0	0	0	0	0	0	0	0.000473753	0.0819797	0	0	0	0	0	0	0
119	New.ReferenceOTU610	k__Fungi; k__Fungi_unclassified; k__Fungi_unclassified; k__Fungi_unclassified; k__Fungi_unclassified; k__Fungi_unclassified; k__Fungi_unclassified; k__Fungi_unclassified	0	0	0	0	0	0	0	0	0	0	0	0	0	0	0	0	0	0	0	1.28038	0	0.000498127	0	0	0	0	0	0	0	0	0	0	0	0	0	0	0	0	0	0	0	0.00243215	0	0	0	0	0
120	New.ReferenceOTU1644	k__Fungi; p__Ascomycota; c__Eurotiomycetes; o__Eurotiales; f__Aspergillaceae; g__Aspergillus; g__Aspergillus_unclassified; g__Aspergillus_unclassified	0	0	0	0	0	0	0	0	0	0	0	0	0	0	0	0	0	0	0	0	0	0	0	0	0	0	0	0	0	0	0	0	0	0	0	0	0	0	0	0	0	0	0	0	0	0	0
121	New.ReferenceOTU1641	k__Fungi; p__Basidiomycota; p__Basidiomycota_unclassified; p__Basidiomycota_unclassified; p__Basidiomycota_unclassified; p__Basidiomycota_unclassified; p__Basidiomycota_unclassified; p__Basidiomycota_unclassified	0	0	0	0	0	0	0	0	0	0	0	0	0	0	0	0	0	0.104747	0.0959557	0.0807814	0	0.160895	0	0	0	0	0	0	0	0	0	0	0	0	0	0	0	0	0	0	0.123793	0.111879	0	0.191912	0.00313744	0.171334	0.0222237
122	New.ReferenceOTU1426	k__Fungi; k__Fungi_unclassified; k__Fungi_unclassified; k__Fungi_unclassified; k__Fungi_unclassified; k__Fungi_unclassified; k__Fungi_unclassified; k__Fungi_unclassified	0	0	0	0	0	0	0	0	0	0	0	0	0	0	0	0	0	0	0	0	0	0	0	0	0	0	0	0	0	0	0	0	0	0	0	0	0	0	0	0	0	0	0	0	0	0	0
123	New.ReferenceOTU1427	k__Fungi; p__Ascomycota; c__Dothideomycetes; o__Capnodiales; f__Mycosphaerellaceae; g__Mycosphaerella; s__Mycosphaerella_tassiana; s__Mycosphaerella_tassiana_unclassified	0.00305142	0.00345306	0.0149182	0.0124732	0.003581	0.00349039	0.00360699	0.00618896	0.093748	0.107525	0.00478305	0.00468157	0.00416799	0.0349203	0.00232395	0.071467	0.0141424	0.0411069	0	0.0683162	0	0.0152938	0.00430343	0.00297844	0.00316196	0.00273725	0.00349503	0.00351601	0.00352806	0.0064605	0.00622558	0.0052344	0.0599626	0.0212003	0.0148335	0.000684682	0.0051706	0.000804677	0.000827938	0.00279372	0.00256263	0.00869035	0.0685815	0.020872	0	0	0.000571577
124	New.ReferenceOTU1422	k__Fungi; p__Ascomycota; c__Dothideomycetes; o__Dothideales; o__Dothideales_unclassified; o__Dothideales_unclassified; o__Dothideales_unclassified; o__Dothideales_unclassified	0	0	0	0	0	0	0	0	0	0	0	0	0	0	0	0	0	0.0270316	0	0	0.0285929	0.00597753	0	0	0	0	0	0	0	0	0	0	0	0	0	0	0	0	0	0	0	0	0	0.0403292	0	0.114806	0.000766335
125	New.ReferenceOTU728	k__Fungi; k__Fungi_unclassified; k__Fungi_unclassified; k__Fungi_unclassified; k__Fungi_unclassified; k__Fungi_unclassified; k__Fungi_unclassified; k__Fungi_unclassified	0	0	0	0	0	0	0	0	0	0	0	0	0	0	0	0.00258365	0	0	0	0	0	0	0	0	0	0	0	0	0	0	0	0	0	0	0	0	0	0	0	0	0	0	0	0	0	0	0
126	New.ReferenceOTU720	k__Fungi; k__Fungi_unclassified; k__Fungi_unclassified; k__Fungi_unclassified; k__Fungi_unclassified; k__Fungi_unclassified; k__Fungi_unclassified; k__Fungi_unclassified	0	0	0	0	0	0	0	0	0	0	0	0	0	0	0	0	0	0	0	0	0	0	0	0	0	0	0	0	0	0	0	0	0	0	0	0	0	0	0	0	0	0	0	0	0	0	0
127	New.ReferenceOTU726	k__Fungi; p__Mucoromycota; c__Mucoromycetes; o__Mucorales; f__Rhizopodaceae; g__Rhizopus; s__Rhizopus_arrhizus; s__Rhizopus_arrhizus_unclassified	0	0	0	0	0	0	0	0	0	0	0	0	0	0	0	0	0	0	0	0	0	0	0	0	0	0	0	0	0	0	0	0	0.861111	0.848155	0	0	0	0	0	0	0	0	0	0	0	0	0
128	New.ReferenceOTU724	k__Fungi; k__Fungi_unclassified; k__Fungi_unclassified; k__Fungi_unclassified; k__Fungi_unclassified; k__Fungi_unclassified; k__Fungi_unclassified; k__Fungi_unclassified	0.00447961	0.00506923	0.260627	0.114764	0.00500996	0.280235	0.0052952	0.00455854	0.00472347	0.00483849	0.00525981	0.290818	0.00500713	0.016705	0.114797	0.0962411	0.015913	0.00373449	0	0	0.290872	0.00668027	0.00533272	0.00437246	0.00464189	0.0040184	0.00513085	0.00516164	0.01181	0.00443422	0.00439721	0.00455712	0.014925	0.00458053	0.00441033	0.023765	0.0129784	0.0426332	0.00613338	0.00796899	0.00605582	0.0849138	0	0	0.0175742	0	0
129	New.ReferenceOTU1333	k__Fungi; p__Basidiomycota; c__Agaricomycetes; o__Agaricales; f__Agaricaceae; g__Agaricus; g__Agaricus_unclassified; g__Agaricus_unclassified	0	0	0	0.00012183	0	0	0	0	0	0	0	0	0	0	0	0	0	0.00337895	0	0	0	0.00249064	0	0	0	0	0	0	0	0	0	0	0	0	0	0	0	0	0	0	0.00321541	0	0	0.00139066	0	0.00058277	0.0482791
130	New.ReferenceOTU1330	k__Fungi; k__Fungi_unclassified; k__Fungi_unclassified; k__Fungi_unclassified; k__Fungi_unclassified; k__Fungi_unclassified; k__Fungi_unclassified; k__Fungi_unclassified	0	0	0	0.0438587	0	0	0	0	0	0	0	0	0	0	0	0	0	0.00844737	0.00274159	0	0.00343114	0	0	0	0	0	0.000144293	0	0	0	0	0	0	0	0	0	0	0	0	0	0	0	0	0	0	0	0
131	New.ReferenceOTU1336	k__Fungi; k__Fungi_unclassified; k__Fungi_unclassified; k__Fungi_unclassified; k__Fungi_unclassified; k__Fungi_unclassified; k__Fungi_unclassified; k__Fungi_unclassified	0	0	0	0	0	0	0	0	0	0	0	0	0	0	0	0	0	0	0	0	0	0	0	0	0.000767649	0	0	0.000329471	0.000168665	0	0	7.65516e-05	0	0	2.78923	0	0	0	0	0	0	0	0	0	0	0	0
132	New.ReferenceOTU438	k__Fungi; k__Fungi_unclassified; k__Fungi_unclassified; k__Fungi_unclassified; k__Fungi_unclassified; k__Fungi_unclassified; k__Fungi_unclassified; k__Fungi_unclassified	0	0	0	0	0	0	0	0	0	0	0	0	0	0	0	0	0	0	0	0	0	0	0	0.0652806	0	0	0	0	0	0	0	0	0	0	0	0	0	0	0	0	0	0	0	0	0	0	0
133	New.ReferenceOTU124	k__Fungi; p__Basidiomycota; c__Agaricomycetes; o__Agaricales; f__Lyophyllaceae; g__Termitomyces; s__Termitomyces_heimii; s__Termitomyces_heimii_unclassified	0	0	0	0.00012183	0	0	0	0	0	0	0	0	0	0	0	0	0	0.00844737	0.013708	0.00403907	0.00228743	0.00398502	0	0	0	0	0	0	0	0	0	0	0	0	0	0	0	0	0	0	0.00964622	0.0048643	0.00303661	0.00139066	0.00470616	0.00349662	5.18119
134	New.ReferenceOTU120	k__Fungi; p__Basidiomycota; c__Agaricomycetes; o__Agaricales; f__Cortinariaceae; g__Gymnopilus; g__Gymnopilus_unclassified; g__Gymnopilus_unclassified	0	0	0	0	0	0	0	0	0	0	0	0	0	0	0	0	0	0	0	0	0.00114371	0.000498127	0	0	0	0	0	0	0	0	0	0	0	0	0	0	0	0	0	0	0	0.00243215	0.0010122	0	0	0.00058277	0.580882
135	New.ReferenceOTU431	k__Fungi; k__Fungi_unclassified; k__Fungi_unclassified; k__Fungi_unclassified; k__Fungi_unclassified; k__Fungi_unclassified; k__Fungi_unclassified; k__Fungi_unclassified	0	0	0	0	0	0	0	0	0	0	0	0	0	0	0	0	0	0	0	0	0	0	0	0	0	0	0	0	0	0	0.100361	0	0	0	0	0	0	0	0	0	0	0	0	0	0	0	0
136	New.ReferenceOTU122	k__Fungi; k__Fungi_unclassified; k__Fungi_unclassified; k__Fungi_unclassified; k__Fungi_unclassified; k__Fungi_unclassified; k__Fungi_unclassified; k__Fungi_unclassified	0.00347482	0.00393219	0.004388	0.00366118	0.00388622	0.00427985	0.00471665	0.00343438	0.00366399	0.00375321	0.00408002	0.00350226	0.00355103	0.00410906	0.00437814	0.0121525	0.00400673	0	0	0	0	0.127082	0.00401729	0.00984914	0.0036007	0.00341656	0.00397999	0.00400388	0.00369376	0.00343962	0.00341091	0.00374508	0.00352838	0.00355311	0.00342108	0.00359713	0.00426398	0.00422755	0.00434976	0.00376901	0	0	0	0	0	0	0
137	New.ReferenceOTU125	k__Fungi; k__Fungi_unclassified; k__Fungi_unclassified; k__Fungi_unclassified; k__Fungi_unclassified; k__Fungi_unclassified; k__Fungi_unclassified; k__Fungi_unclassified	0.242498	0	0	0	0	0	0	0	0	0	0	0	0	0	0	0	0	0	0	0	0	0	0.00257614	0	0	0	0	0	0	0	0	0	0	0	0	0	0	0	0	0	0	0	0	0	0	0	0
138	New.ReferenceOTU436	k__Fungi; p__Basidiomycota; c__Agaricomycetes; o__Agaricales; o__Agaricales_unclassified; o__Agaricales_unclassified; o__Agaricales_unclassified; o__Agaricales_unclassified	0	0	0	0	0	0	0	0	0	0	0	0	0	0	0	0	0	0.00337895	0.00822478	0.00807814	0	0.000996254	0	0	0	0	0	0	0	0	0	0	0	0	0	0	0	0	0	0	0	0	0	0	0.00313744	0.00058277	0.0398494
139	New.ReferenceOTU433	k__Fungi; k__Fungi_unclassified; k__Fungi_unclassified; k__Fungi_unclassified; k__Fungi_unclassified; k__Fungi_unclassified; k__Fungi_unclassified; k__Fungi_unclassified	0	0	0.000304234	0.18713	0	0	0	0	0	0	0	0	0	0	0	0	0	0	0	0	0	0	0.00018401	0	0	0	0	0	0	0	0	0	0	0	0	0	0	0	0	0	0	0	0	0	0	0	0
140	New.ReferenceOTU1211	k__Fungi; k__Fungi_unclassified; k__Fungi_unclassified; k__Fungi_unclassified; k__Fungi_unclassified; k__Fungi_unclassified; k__Fungi_unclassified; k__Fungi_unclassified	0	0	0	0	0	0	0	0	0	0	0	0	0	0	0	0	0	0	0	0	0	0	0	0	0	0	0	0	0	0	0	0	0	0	0	0	0	0	0	0	0	0	0	0	0	0	0
141	New.ReferenceOTU1745	k__Fungi; p__Basidiomycota; c__Agaricomycetes; o__Agaricales; f__Psathyrellaceae; g__Coprinellus; s__Coprinellus_xanthothrix; s__Coprinellus_xanthothrix_unclassified	0	0	0.162461	0	0	0	0	0	0	0	0	0	0	0	0	0	0	0	0	0	0	0	0	0	0	0	0	0	0	0	0	0	0	0	0	0	0	0	0	0	0	0	0	0	0	0	0
142	New.ReferenceOTU542	k__Fungi; p__Ascomycota; c__Eurotiomycetes; o__Eurotiales; f__Aspergillaceae; g__Aspergillus; g__Aspergillus_unclassified; g__Aspergillus_unclassified	0.00300812	3.76654e-05	3.40321e-05	3.18661e-05	0.000937341	3.65005e-05	3.93444e-05	3.2897e-05	3.50963e-05	3.5951e-05	3.90814e-05	3.35472e-05	2.37162e-05	2.74432e-05	2.92403e-05	2.78982e-05	2.67597e-05	2.4093e-05	2.91424e-05	2.48858e-05	2.30049e-05	2.57065e-05	3.84805e-05	3.24883e-05	3.44901e-05	2.98575e-05	3.81232e-05	3.8352e-05	3.53814e-05	3.29471e-05	3.26722e-05	3.38603e-05	3.37974e-05	3.40343e-05	0.000194971	0.00205371	2.84778e-05	0.000413579	2.90507e-05	2.51721e-05	2.47368e-05	2.53947e-05	0.00124415	2.52893e-05	2.51445e-05	2.49916e-05	0
143	New.ReferenceOTU541	k__Fungi; p__Ascomycota; c__Eurotiomycetes; o__Eurotiales; f__Aspergillaceae; g__Aspergillus; g__Aspergillus_unclassified; g__Aspergillus_unclassified	0	0	0	0	0	0	0	0	0	0	0	0	0	0	0	0	0	0	0	0	0	0	0	0	0	0	0	0	0	0	0	0	0	0	0	0	0	0	0	0	0	0	0	0	0	0	0
144	New.ReferenceOTU1212	k__Fungi; k__Fungi_unclassified; k__Fungi_unclassified; k__Fungi_unclassified; k__Fungi_unclassified; k__Fungi_unclassified; k__Fungi_unclassified; k__Fungi_unclassified	0	0	0	0	0	0	0	0	0	0	0	0	0	0	0	0	0	0	0	0	0	0	0	0	0	0	0	0	0	0	0	0	0.295932	0	0.000359785	0	0	0	0	0	0	0	0	0	0	0	0
145	New.ReferenceOTU1215	k__Fungi; p__Ascomycota; c__Eurotiomycetes; o__Eurotiales; f__Aspergillaceae; g__Aspergillus; g__Aspergillus_unclassified; g__Aspergillus_unclassified	0	0	0	0.393022	0.000199658	0	0	0	0	0	0	0	0	0	0	0	0	0	0	0	0.00114371	0	0	0	0	0	0	0	0.000168665	0	0	0	0	0	0	0	0	0	0	0	0	0	0	0	0	0.00058277	0
146	New.ReferenceOTU1742	k__Fungi; p__Basidiomycota; c__Malasseziomycetes; o__Malasseziales; f__Malasseziaceae; g__Malassezia; g__Malassezia_unclassified; g__Malassezia_unclassified	0	0	0	0	0	0	0	0	0	0	0	0	0	0	0	0	0	0.0810947	0.0630566	0.125211	0	0.102116	0	0	0	0	0	0	0	0	0	0	0	0	0	0	0	0	0	0	0.0852083	0.155657	0	0.108472	0	0.100819	0.00383167
147	New.ReferenceOTU1217	k__Fungi; p__Ascomycota; c__Dothideomycetes; o__Pleosporales; f__Cucurbitariaceae; f__Cucurbitariaceae_unclassified; f__Cucurbitariaceae_unclassified; f__Cucurbitariaceae_unclassified	0	0	0	0	0	0	0	0	0	0	0	0	0	0	0	0	0	0	0	0	0	0	0	0.122916	0	0	0	0	0	0	0	7.65516e-05	0	0	0	0	0	0	0	0	0	0	0	0	0	0	0
148	New.ReferenceOTU943	k__Fungi; k__Fungi_unclassified; k__Fungi_unclassified; k__Fungi_unclassified; k__Fungi_unclassified; k__Fungi_unclassified; k__Fungi_unclassified; k__Fungi_unclassified	0.000861064	0.132384	0.000665152	0.000622818	0.000727557	0.000713398	0.000882266	0.000642966	0.000815238	0.000702656	0.00076384	0.000655675	0.00327318	0.00378756	0.00403559	0.00385036	0.00369323	0.00120949	0.00146298	0.00124929	0.00264456	0.00129049	0.000752096	0.000935196	0.000674104	0.000583561	0.000855599	0.000749584	0.000691525	0.000927988	0.000638573	0.000661795	0.00122813	0.000665195	0.000640477	0.00331568	0.00393035	0.00389678	0.00400942	0.00488375	0.00333585	0.00127484	0.00123972	0.00126955	0.00126228	0.0012546	0
149	New.ReferenceOTU941	k__Fungi; p__Ascomycota; c__Eurotiomycetes; o__Eurotiales; f__Aspergillaceae; g__Aspergillus; s__Aspergillus_halophilicus; s__Aspergillus_halophilicus_unclassified	0	0	0	0	0	0	0	0	0	0	0	0	0	0	0	0	0	0	0	0	0	0	0	0	0	0	0	0	0	0	0	0	0	0	0	0	0	0	0	0	0	0	0	0	0	0	0
150	New.ReferenceOTU540	k__Fungi; k__Fungi_unclassified; k__Fungi_unclassified; k__Fungi_unclassified; k__Fungi_unclassified; k__Fungi_unclassified; k__Fungi_unclassified; k__Fungi_unclassified	1.57959	0.105166	0.0659382	0.0106495	0.0136646	0.0121983	0.0131487	0.010994	0.0118584	0.0120146	0.0130608	0.111033	0.113332	0.0599284	0.0638528	0.060922	0.058436	0.0152078	0.0795745	0.0044359	0.00410063	0.157744	0.0272457	0.0699076	0.0115264	0.00997822	0.0127406	0.012817	0.0118243	0.0110107	0.0109189	0.150463	0.0112949	0.0113741	0.0270834	0.0524622	0.0621878	0.0616565	0.0634389	0.054969	0.00440935	0.183628	0.00440192	0.00630445	0.00448202	0.0669444	0.000766335
151	New.ReferenceOTU1783	k__Fungi; k__Fungi_unclassified; k__Fungi_unclassified; k__Fungi_unclassified; k__Fungi_unclassified; k__Fungi_unclassified; k__Fungi_unclassified; k__Fungi_unclassified	0.00156338	0.230417	0.00192772	0.00149677	0.00218059	0.00189944	0.00184802	0.00154519	0.00164849	0.00168863	0.00183567	0.00157573	0.0129008	0.00673776	0.00717898	0.0227656	0.00656996	0	0	0	0	0	0.00180745	0.00152599	0.00162002	0.00152049	0.00179066	0.00180141	0.00166188	0.00154754	0.00153463	0.00159043	0.00158748	0.00159861	0.0015392	0.00589833	0.00699178	0.0081824	0.00859167	0.00618017	0	0	0	0	0.185194	0	0
152	New.ReferenceOTU1780	k__Fungi; k__Fungi_unclassified; k__Fungi_unclassified; k__Fungi_unclassified; k__Fungi_unclassified; k__Fungi_unclassified; k__Fungi_unclassified; k__Fungi_unclassified	0	0	0.0203837	0	0	0	0	0	0	0.0145712	0	0	0	0.0361931	0.00980898	0	0.00997852	0	0	0	0	0	0	0	0.13526	0.317826	0	0.000329471	0	0	0	0	0	0	0	0.00641442	0.000478072	0	0	0	0	0	0	0	0	0	0
153	New.ReferenceOTU1787	k__Fungi; k__Fungi_unclassified; k__Fungi_unclassified; k__Fungi_unclassified; k__Fungi_unclassified; k__Fungi_unclassified; k__Fungi_unclassified; k__Fungi_unclassified	0.0120216	0.013047	0.355169	0.0152909	0.0128945	1.12903	0.0136286	0.0115356	0.0121571	0.0124532	0.0135375	0.0117755	0.786966	0.0955905	0.0155725	0.0173691	0.0142515	0.00968758	0.015015	0.0100064	0.00925007	0.484792	0.0134941	0.0112537	0.0119471	0.0104401	0.0132056	0.0132849	0.0122559	0.0114126	0.0113174	0.567402	0.0117072	0.0120522	0.0116732	0.0626739	0.030966	0.0150369	0.0154716	0.0134059	0.00994647	0.010211	0.00992971	0.0101686	0.0101104	0.18386	0
154	New.ReferenceOTU1254	k__Fungi; p__Ascomycota; c__Saccharomycetes; o__Saccharomycetales; f__Metschnikowiaceae; g__Clavispora; s__Clavispora_lusitaniae; s__Clavispora_lusitaniae_unclassified	0.0147618	0.0167048	0.0150934	0.0141328	0.427612	0.0161882	0.0174495	0.01459	0.0155654	0.0159445	0.0173328	0.0152813	0.0282841	0.0327289	0.0348721	0.0332715	0.0319138	0	0	0	0.474727	0.0771384	0.0170663	0.0144087	0.0152966	0.013242	0.0444361	0.0170093	0.0156919	0.0146122	0.0144903	0.0150172	0.0149893	0.0150944	0.0145335	0.0286513	0.0339628	0.0336727	0.0536881	0.0300204	0	0	0	0	0.379521	0	0.0544098
155	New.ReferenceOTU1256	k__Fungi; p__Basidiomycota; c__Wallemiomycetes; o__Wallemiales; f__Wallemiaceae; g__Wallemia; s__Wallemia_sebi; s__Wallemia_sebi_unclassified	0.0523229	0.0159446	0	0	0	0.0100311	0	0	0	0	0.00757852	0	0.0222396	0.00312919	0.0033341	0.00318107	0.00305126	0.00018134	0.000219346	0.000187307	0.00354884	0.000193485	0.0410969	0.00164898	0	0	0	0.0146243	0	0.0227901	0.0294224	0	0	0	0	0.00273934	0.00324716	0.00321942	0.00331249	0.00287023	0.000186186	0.000191138	0.0621772	0.000190345	0.000189255	0.000188104	0
156	New.ReferenceOTU1251	k__Fungi; k__Fungi_unclassified; k__Fungi_unclassified; k__Fungi_unclassified; k__Fungi_unclassified; k__Fungi_unclassified; k__Fungi_unclassified; k__Fungi_unclassified	0.127321	0.00267072	0.343053	0.078054	0.0026395	0.139441	0.00278978	0.00233261	0.221205	0.00254916	0.00277113	0.00455227	0.279976	0.0208094	0.00752739	0.0071819	0.0231248	0.00872585	0.263994	0.00901299	0.00833178	0.00931023	0.00437808	0.00230363	0.0689216	0.0207984	0.00270319	0.00271941	0.00250878	0.00233617	0.00231667	0.00240092	0.00239646	0.00241325	0.00232358	0.0105655	0.00880041	0.024319	0.0205829	0.0148786	0.0107715	0.0091973	0.00894395	0.00915915	0.046245	0.00905131	0
157	New.ReferenceOTU1253	k__Fungi; p__Basidiomycota; c__Malasseziomycetes; o__Malasseziales; f__Malasseziaceae; g__Malassezia; g__Malassezia_unclassified; g__Malassezia_unclassified	0.099195	0.0290209	0.0171031	0.0679048	0.0187077	0.0344104	0.0203645	0.030958	0.0645684	0.0202748	0.021064	0.0504519	0.0732653	0.0787559	0.0588539	0	0.14722	0.241666	0.0625346	0.169151	0	0.300663	0.0211784	0.0312235	0.0480338	0.0841662	0.0191591	0.0192741	0.0177812	0.0217502	0.129287	0.0710649	0.0318069	0.0171042	0.256762	0.134394	0.0374876	0	0.0630505	0.0130237	0.199171	0.109894	0	0.150388	0	0.147639	0
158	New.ReferenceOTU1651	k__Fungi; p__Ascomycota; c__Dothideomycetes; o__Capnodiales; f__Mycosphaerellaceae; g__Zasmidium; s__Zasmidium_cellare; s__Zasmidium_cellare_unclassified	0	0	0	0	0	0	0	0	0	0	0	0	0	0.000624018	0	0	0	0	0	0	0	0	0	0	0	0	0	0	0	0	0	0	0	0	0	0	0.000478072	0	0	0	0	0	0	0	0	0	0
159	New.ReferenceOTU1650	k__Fungi; p__Ascomycota; c__Dothideomycetes; o__Pleosporales; f__Dictyosporiaceae; g__Neodendryphiella; g__Neodendryphiella_unclassified; g__Neodendryphiella_unclassified	0	0	0	0	0	0	0	0	0	0	0	0	0	0	0	0	0	0	0	0	0	0	0	0	0	0	0	0	0	0	0	7.65516e-05	0.000185304	2.56092	0	0	0	0	0	0	0	0	0	0	0	0	0
160	New.ReferenceOTU1431	k__Fungi; p__Ascomycota; c__Saccharomycetes; o__Saccharomycetales; f__Saccharomycetales_fam_Incertae_sedis; g__Candida; g__Candida_unclassified; g__Candida_unclassified	0	0	0	0	0	0	0	0	0	0.000220776	0	0	0	0	0	0	0	0	0	0	0	0	0	0	0	0	0	0	0	0	0	0	0	0	0	0	0	0	0	0	0	0	0	0	0	0	0
161	New.ReferenceOTU1434	k__Fungi; k__Fungi_unclassified; k__Fungi_unclassified; k__Fungi_unclassified; k__Fungi_unclassified; k__Fungi_unclassified; k__Fungi_unclassified; k__Fungi_unclassified	0	0	0	0	0	0	0	0	0	0	0	0	0	0	0	0	0	0	0	0	0	0	0	0	0	0	0	0	0	0	0	0	0	0	0	0	0	0	0	0	0	0	0	0	0	0	0
162	New.ReferenceOTU1328	k__Fungi; p__Ascomycota; c__Dothideomycetes; o__Pleosporales; o__Pleosporales_unclassified; o__Pleosporales_unclassified; o__Pleosporales_unclassified; o__Pleosporales_unclassified	0	0	0	0	0	0	0	0	0	0	0	0	0	0	0	0	0	0	0	0	0	0.574839	0	0	0	0	0	0	0	0	0	0	0	0	0	0	0	0	0	0	0	0	0	0	0	0	0.000766335
163	New.ReferenceOTU1325	k__Fungi; p__Ascomycota; c__Eurotiomycetes; o__Eurotiales; o__Eurotiales_unclassified; o__Eurotiales_unclassified; o__Eurotiales_unclassified; o__Eurotiales_unclassified	0	0	0	0.00012183	0.424473	0	0	0	0	0	0	0	0	0	0	0	0	0	0	0	0	0	0	0	0	0	0	0	0	0	0	0	0	0	0	0	0	0	0	0	0	0	0	0	0	0	0
164	New.ReferenceOTU1326	k__Fungi; p__Ascomycota; c__Dothideomycetes; o__Pleosporales; f__Pleosporaceae; g__Exserohilum; s__Exserohilum_rostratum; s__Exserohilum_rostratum_unclassified	7.72502	0.199181	0.206575	0.000609148	10.4419	0.45901	1.79098	48.8495	0.00219498	0.657912	0.00118635	0.000519564	0	0	0	0	0	0	0	0	0	0	6.78647	60.1673	0.762582	0.00316408	26.0507	10.1994	32.8421	26.1598	45.4232	46.1444	0.00592975	0.575523	0.00827505	0	0	0	0	0	0	0	0	0	0	0	0
165	New.ReferenceOTU1320	k__Fungi; p__Ascomycota; c__Dothideomycetes; o__Capnodiales; o__Capnodiales_unclassified; o__Capnodiales_unclassified; o__Capnodiales_unclassified; o__Capnodiales_unclassified	0.00903631	0.0102257	0.00923931	0.00865127	0.0244357	0.00990947	0.0106815	0.00893114	0.00952823	0.138635	0.0106101	0.00910766	0.00572283	0.00662216	0.00705581	0.00673196	0.0449661	0	0.0441187	0.0235746	0	0.000391764	0.010447	0.00882018	0.00936366	0.00810596	0.01035	0.0104121	0.0257459	0.00894475	0.00887011	0.00919267	0.00917559	0.0092399	0.00889656	0.00579714	0.00959917	0.00797103	0.00701007	0.0658337	0.0098758	0.104888	0.201874	0	0	0.0765368	0.00900954
166	New.ReferenceOTU429	k__Fungi; p__Basidiomycota; c__Agaricomycetes; o__Agaricales; f__Marasmiaceae; g__Marasmius; s__Marasmius_midnapurensis; s__Marasmius_midnapurensis_unclassified	0	0	0	0	0	0	0	0	0	0	0	0	0	0	0	0	0	0	0	0	0	0	0	0	0	0	0	0	0	0	0	0	0	0	0	0	0	0	0	0	0	0	0	0	0	0	0.02299
167	New.ReferenceOTU424	k__Fungi; p__Ascomycota; c__Dothideomycetes; o__Capnodiales; f__Teratosphaeriaceae; f__Teratosphaeriaceae_unclassified; f__Teratosphaeriaceae_unclassified; f__Teratosphaeriaceae_unclassified	0	0	0	0	0	0	0	0	0	0	0	0	0	0	0	0	0	0	0	0	0	0.000498127	0	0	0	0	0	0	0	0	0	0	0	0	0	0	0	0	0	0	0	0	0.0010122	0.00278133	0	0.449898	0
168	New.ReferenceOTU134	k__Fungi; p__Ascomycota; c__Eurotiomycetes; o__Eurotiales; f__Aspergillaceae; g__Aspergillus; g__Aspergillus_unclassified; g__Aspergillus_unclassified	0	0	0	0	0	0	0	0	0	0	0	0	0	0	0	0	0	0	0	0	0	0	0	0	0	0	0	0	0	0	0	0	0	0	0	0	0	0	0	0	0	0	0	0	0	0	0
169	New.ReferenceOTU135	k__Fungi; p__Ascomycota; c__Dothideomycetes; o__Botryosphaeriales; f__Botryosphaeriaceae; f__Botryosphaeriaceae_unclassified; f__Botryosphaeriaceae_unclassified; f__Botryosphaeriaceae_unclassified	0	0	0	0	0	0	0	0	0	0	0	0	0	0	0	0	0	0	0	0	0.00114371	0.000498127	0	0	0	0	0	0	0	0	0	0	0	0	0	0	0	0	0	0.0696828	0	0.00243215	0	0	0.00313744	0	0.244461
170	New.ReferenceOTU138	k__Fungi; p__Ascomycota; c__Dothideomycetes; o__Capnodiales; f__Mycosphaerellaceae; g__Mycosphaerella; s__Mycosphaerella_tassiana; s__Mycosphaerella_tassiana_unclassified	0.000304848	0.000344974	0.00100119	0.000291859	0.000491771	0.000592598	0.000360352	0.043544	0.0170309	0.0170077	0.00107492	0.000307255	0.00403046	0.00466384	0.00496925	0.00474117	0.00635456	0.00599512	0.00461071	0.00393725	0.00659571	0.00471083	0.00215956	0.0122933	0.000315892	0.000273462	0.000349167	0.000351262	0.0142125	0.00730758	0.0218977	0.035884	0.0116486	0.00696986	0.00070783	0.0040828	0.00483967	0.00479833	0.00493704	0.00427788	0.00391369	0.00401777	0.00652323	0.0040011	0.00600545	0.00470711	0
171	New.ReferenceOTU139	k__Fungi; p__Ascomycota; c__Sordariomycetes; o__Hypocreales; f__Nectriaceae; g__Neocosmospora; s__Neocosmospora_falciformis; s__Neocosmospora_falciformis_unclassified	0	0	0	0	0	0	0	0	0	0	0	0	0	0	0	0	0	0	0	0	0	0	0	0	0	0	0	0	0	0	0	0	0	0	0	0	0	0	0	0	0	0	0	0	0	0	0
172	New.ReferenceOTU551	k__Fungi; p__Ascomycota; c__Sordariomycetes; o__Xylariales; f__Sporocadaceae; g__Pseudopestalotiopsis; s__Pseudopestalotiopsis_theae; s__Pseudopestalotiopsis_theae_unclassified	0	0	0.000304234	0	0	0.000170953	0	0	0	0.000220776	0.273099	0.575676	0	0	0	0	0	0	0	0	0	0	0	0	0	0	0	0	0	0	0	0	0	0	0	0	0	0	0	0	0	0	0	0	0	0	0
173	New.ReferenceOTU556	k__Fungi; k__Fungi_unclassified; k__Fungi_unclassified; k__Fungi_unclassified; k__Fungi_unclassified; k__Fungi_unclassified; k__Fungi_unclassified; k__Fungi_unclassified	0	0	0	0	0	0	0	0	0	0	0	0	0	0	0	0	0	0	0.00274159	0	0.00114371	0.00249064	0	0	0	0	0	0	0	0	0	0	0	0	0	0	0	0	0	0	0	0	0.0010122	0	0	0.446984	0.000766335
174	New.ReferenceOTU558	k__Fungi; k__Fungi_unclassified; k__Fungi_unclassified; k__Fungi_unclassified; k__Fungi_unclassified; k__Fungi_unclassified; k__Fungi_unclassified; k__Fungi_unclassified	0.00947515	0.0107223	0.00968801	0.00907141	0.0105969	0.0103907	0.0112003	0.00936487	0.00999096	0.0102343	0.0111254	0.00954997	0.242552	0.00752256	0.00801518	0.0076473	0.00733523	0.00449245	0.00543399	0.00464028	0.00577939	0.00544219	0.0109544	0.00924853	0.0098184	0.00849962	0.0108526	0.0109178	0.0100721	0.00937914	0.0097059	0.0096391	0.00962119	0.00968863	0.00932861	0.00658537	0.00780618	0.00773949	0.00796322	0.00690003	0.00461251	0.00473518	0.00460474	0.00471553	0.00468853	0.00466001	0
175	New.ReferenceOTU1408	k__Fungi; p__Ascomycota; c__Dothideomycetes; o__Pleosporales; f__Pleosporaceae; g__Exserohilum; s__Exserohilum_rostratum; s__Exserohilum_rostratum_unclassified	0.00412411	0.000336455	0.000608468	0	0.511724	0.00940243	0.107484	0.0647689	0	0.00242853	0	0	0	0	0	0	0	0	0	0	0	0	0.410342	0.0231325	0.0072159	0	0.144582	0.200648	0.0898984	0.0241118	0.0241691	0.0806271	0	0.00176271	0	0	0	0	0	0	0	0	0	0	0	0	0
176	New.ReferenceOTU959	k__Fungi; p__Ascomycota; p__Ascomycota_unclassified; p__Ascomycota_unclassified; p__Ascomycota_unclassified; p__Ascomycota_unclassified; p__Ascomycota_unclassified; p__Ascomycota_unclassified	0.0109976	0	0	0	0.149344	0	0.0491186	0	0	0	0	0	0	0	0	0	0	0	0	0	0	0.000498127	0.0261294	0.000588113	0.0290171	0	0.0379491	0	0	0	0.000147373	0.0118682	0	0	0	0	0	0	0	0	0	0	0.273295	0	0	0	0
177	New.ReferenceOTU950	k__Fungi; k__Fungi_unclassified; k__Fungi_unclassified; k__Fungi_unclassified; k__Fungi_unclassified; k__Fungi_unclassified; k__Fungi_unclassified; k__Fungi_unclassified	0	0	0	0	0	0	0	0	0	0	0	0	0	0	0	0	0	0	0	0	0	0	0	0	0	0	0	0	0	0	0	0	0	0	0	0	0	0	0	0	0	0	0	0	0	0	0
178	New.ReferenceOTU952	k__Fungi; k__Fungi_unclassified; k__Fungi_unclassified; k__Fungi_unclassified; k__Fungi_unclassified; k__Fungi_unclassified; k__Fungi_unclassified; k__Fungi_unclassified	0.00186231	0.00210743	0.00273402	0.00178295	0.00208279	0.00204226	0.00220137	0.00184063	0.00196369	0.00201151	0.00218666	0.00282183	0.0198097	9.25301e-05	9.85895e-05	0.00748825	9.02259e-05	0	0	0.00734106	0	0.00853706	0.00215304	0.00449147	0.00192977	0.00167057	0.00213305	0.00214585	0.00197964	0.00184344	0.00383803	0.00189453	0.00189101	0.00190427	0.00183351	8.10023e-05	9.60187e-05	9.51985e-05	9.79504e-05	8.48728e-05	0	0.0131145	0	0.00836949	0.0285485	0	0.000766335
179	New.ReferenceOTU1406	k__Fungi; p__Ascomycota; c__Eurotiomycetes; o__Eurotiales; f__Aspergillaceae; f__Aspergillaceae_unclassified; f__Aspergillaceae_unclassified; f__Aspergillaceae_unclassified	0.00192459	0.00201873	0.000304234	0.000487319	0.170708	0.0740228	0.257133	0.0653962	0.000844223	0.000662327	0	0.000173188	0	0	0	0	0	0	0	0	0.00228743	0	0.207011	0.000196038	0.0204195	0.000218212	0.00735895	0.156169	0.0295164	0.0126123	0.00117898	0.0234301	0.00148244	0	0.000359785	0	0	0	0	0	0	0	0	0	0	0	0
180	New.ReferenceOTU1501	k__Fungi; p__Ascomycota; p__Ascomycota_unclassified; p__Ascomycota_unclassified; p__Ascomycota_unclassified; p__Ascomycota_unclassified; p__Ascomycota_unclassified; p__Ascomycota_unclassified	0.00347126	0.00392816	0.00354924	0.00332335	0.00388223	0.00521577	0.00410327	0.00343086	0.00366023	0.00556912	0.00407584	0.00349867	0.00835597	0.00515341	0.00446317	0.00425832	0.00408455	0	0	0	0	0.128112	0.00401317	0.00392685	0.00401884	0.00341364	0.0047688	0.00399977	0.00368997	0.00343609	0.00340741	0.00353133	0.00403389	0.005971	0.00341757	0.00366699	0.00434679	0.00430966	0.00443424	0.00384221	0	0	0	0	0	0	0
181	New.ReferenceOTU1222	k__Fungi; k__Fungi_unclassified; k__Fungi_unclassified; k__Fungi_unclassified; k__Fungi_unclassified; k__Fungi_unclassified; k__Fungi_unclassified; k__Fungi_unclassified	0	0	0	0	0	0	0	0	0	0	0	0	0	0	0	0	0	0	0	0	0	0	0	0	0	0	0	0	0	0	0	0	0	0	0	0	0	0	0	0	0	0	0	0	0	0	0
182	New.ReferenceOTU1226	k__Fungi; p__Ascomycota; c__Eurotiomycetes; o__Eurotiales; f__Aspergillaceae; f__Aspergillaceae_unclassified; f__Aspergillaceae_unclassified; f__Aspergillaceae_unclassified	0	0	0	0	0	0	0	0	0	0	0	0	0	0	0	0	0	0	0	0	0	0	0	0	0	0	0	0	0	0	0	0	0	0	0	0	0	0	0	0	0	0	0	0	0	0	0
183	New.ReferenceOTU1138	k__Fungi; p__Ascomycota; c__Eurotiomycetes; o__Eurotiales; f__Aspergillaceae; g__Aspergillus; g__Aspergillus_unclassified; g__Aspergillus_unclassified	0.000549882	0.225761	0.00578045	0.0012183	0.000598974	0.0854766	0.000147948	0.00642984	0.00320805	0.00750638	0.000237271	0.0128159	0	0	0	0	0	0	0	0	0.00114371	0	0.0123287	0.0119583	1.47941	0.00218212	0.00245298	0.328482	0.149774	0.000741901	0.00397906	0.259875	0.00352079	0	0.000719569	0	0	0	0	0	0	0	0	0	0	0	0
184	New.ReferenceOTU1135	k__Fungi; k__Fungi_unclassified; k__Fungi_unclassified; k__Fungi_unclassified; k__Fungi_unclassified; k__Fungi_unclassified; k__Fungi_unclassified; k__Fungi_unclassified	0	0	0	0	0	0	0	0	0	0	0	0	0	0	0	0	0	0	0	0	0	0.000996254	0	0	0	0	0	0	0	0	0	0	0	0	0	0	0	0	0	0	0	0	0	0	1.32243	0	0
185	New.ReferenceOTU709	k__Fungi; p__Ascomycota; c__Eurotiomycetes; o__Eurotiales; f__Aspergillaceae; f__Aspergillaceae_unclassified; f__Aspergillaceae_unclassified; f__Aspergillaceae_unclassified	0	0	0	0	0	0	0	0	0	0	0	0	0	0	0	0	0	0	0	0	0	0	0	0	0	0	0	0	0	0	0	0	0	0	0	0	0	0	0	0	0	0	0	0	0	0	0
186	New.ReferenceOTU701	k__Fungi; p__Ascomycota; c__Dothideomycetes; o__Dothideales; o__Dothideales_unclassified; o__Dothideales_unclassified; o__Dothideales_unclassified; o__Dothideales_unclassified	0	0	0	0	0	0	0	0	0	0	0	0	0	0	0	0	0	0	0	0	0	0	0	0	0	0	0	0	0	0	0	0	0	0	0	0	0	0	0	0.341582	0	0	0	0	0	0.0518665	0
187	New.ReferenceOTU700	k__Fungi; p__Ascomycota; c__Sordariomycetes; o__Xylariales; f__Apiosporaceae; g__Arthrinium; s__Arthrinium_gutiae; s__Arthrinium_gutiae_unclassified	0.000274941	0	0.000304234	0	0.000199658	0.000170953	0	0.000156825	5.73937	0	0.000237271	0.000173188	0	0	0	0	0	0	0	0	0	0	0.00018401	0	0	0	0	0	0	0	0	0	0	0	0	0	0	0	0	0	0	0	0	0.0709238	0	0.00058277	0
188	New.ReferenceOTU703	k__Fungi; p__Ascomycota; c__Eurotiomycetes; o__Eurotiales; f__Aspergillaceae; g__Aspergillus; g__Aspergillus_unclassified; g__Aspergillus_unclassified	0	0	0	0	0	0	0	0	0	0	0	0	0	0	0	0	0	0	0	0	0	0	0	0	0	0	0	0	0	0	0	0	0	0	0	0	0	0	0	0	0	0	0	0	0	0	0
189	New.ReferenceOTU1351	k__Fungi; p__Basidiomycota; c__Malasseziomycetes; o__Malasseziales; f__Malasseziaceae; g__Malassezia; s__Malassezia_restricta; s__Malassezia_restricta_unclassified	0.0331461	0.0358195	0.0323643	0.17121	0.0354007	0.0347118	0.0374162	0.0312848	0.0336819	0.0341891	0.0371661	0.0325301	0.0207179	0.159511	0.11652	0.0243712	0.0717065	0.514469	0.0595888	0.219203	0	0.360457	0.0365947	0.0362185	0.0591991	0.0688778	0.0362549	0.0364725	0.0336475	0.0313325	0.0812186	0.0371901	0.0321411	0.0323664	0.556036	0.0209869	0.225766	0.0419531	0.0468995	0.0219897	0.363316	0.0769029	0	0.0895671	0	0.298804	0.027588
190	New.ReferenceOTU1352	k__Fungi; k__Fungi_unclassified; k__Fungi_unclassified; k__Fungi_unclassified; k__Fungi_unclassified; k__Fungi_unclassified; k__Fungi_unclassified; k__Fungi_unclassified	0	0	0	0	0	0	0	0	0	0	0	0	0	0	0	0	0	0	0	0	0	0.000498127	0	0	0	0.294041	0	0	0	0.00037095	0	0	0	0	0	0	0	0	0	0	0	0	0	0.00139066	0	0.38929	0.000766335
191	New.ReferenceOTU1354	k__Fungi; p__Ascomycota; c__Eurotiomycetes; o__Eurotiales; f__Aspergillaceae; g__Aspergillus; g__Aspergillus_unclassified; g__Aspergillus_unclassified	0	0	0	0	0	0	0	0	0	0.603159	0	0	0	0	0	0	0	0	0	0	0	0	0	0	0	0	0	0	0	0	0	0	0	0	0	0	0	0	0	0	0	0	0	0	0	0	0
192	New.ReferenceOTU1356	k__Fungi; p__Basidiomycota; c__Malasseziomycetes; o__Malasseziales; f__Malasseziaceae; g__Malassezia; g__Malassezia_unclassified; g__Malassezia_unclassified	0	0	0	0	0	0	0	0	0	0	0	0	0	0	0	0	0	0	0	0	0	0	0	0	0	0	0	0	0	0	0	0	0	0	0	0	0	0	0	0	0	0	0	0	0	0	0
193	New.ReferenceOTU381	k__Fungi; k__Fungi_unclassified; k__Fungi_unclassified; k__Fungi_unclassified; k__Fungi_unclassified; k__Fungi_unclassified; k__Fungi_unclassified; k__Fungi_unclassified	0.0285869	0.0055907	0.386386	0.0174633	0.0140683	0.00485605	0.00523439	0.00464682	0.00466922	0.00478293	0.0814402	0.00864056	0.13797	0.0053871	0.0449183	0.0839552	0.00119482	0	0.12592	0.00617981	0.00977001	0.311467	0.00527798	0.0826818	0.106164	0.0511554	0.00507193	0.00510237	0.00470716	0.0043833	0.0825512	0.145134	0.00449642	0.00478102	0.0345788	0.0410004	0.0025469	0.0185874	0.00508864	0.00112393	0	0	0	0	0.038144	0.0403822	0
194	New.ReferenceOTU386	k__Fungi; k__Fungi_unclassified; k__Fungi_unclassified; k__Fungi_unclassified; k__Fungi_unclassified; k__Fungi_unclassified; k__Fungi_unclassified; k__Fungi_unclassified	0	0	0	0	0	0	0	0	0	0	0	0	0	0	0	0	0	0.0270316	0.0466071	0.0525079	0.0217306	0.0308839	0	0	0	0	0	0	0	0	0	0	0	0	0	0	0	0	0	0	0.0562696	0.0413465	0.0242929	0.0180786	0.0580427	0.0221452	0.00717097
195	New.ReferenceOTU146	k__Fungi; k__Fungi_unclassified; k__Fungi_unclassified; k__Fungi_unclassified; k__Fungi_unclassified; k__Fungi_unclassified; k__Fungi_unclassified; k__Fungi_unclassified	0.00489729	0.00839697	0.0288877	0.00468862	0.00547709	0.00573317	0.00578893	0.00484029	0.00516389	0.00669473	0.00575024	0.00493596	0.00456509	0.00353097	0.00376219	0.141438	0.0191017	0.00155871	0.173407	0	0	0.00179436	0.0103462	0.00602781	0.0050747	0.00439308	0.0196903	0.00564292	0.00520585	0.00484767	0.00480722	0.00546934	0.00497277	0.125294	0.00482155	0.00309106	0.00366409	0.00363279	0.0037378	0.00323876	0.0874315	0	0.0347819	0	0.00727231	0.00195026	0
196	New.ReferenceOTU413	k__Fungi; k__Fungi_unclassified; k__Fungi_unclassified; k__Fungi_unclassified; k__Fungi_unclassified; k__Fungi_unclassified; k__Fungi_unclassified; k__Fungi_unclassified	0	0	0	0	0	0	0	0	0	0	0	0	0	0	0	0	0	0	0	0	0	0	0	0	0	0	0	0	0	0	0	0	0	0	0.202379	0	0	0	0	0	0	0	0	0	0	0	0
197	New.ReferenceOTU148	k__Fungi; p__Basidiomycota; c__Malasseziomycetes; o__Malasseziales; f__Malasseziaceae; g__Malassezia; g__Malassezia_unclassified; g__Malassezia_unclassified	0.0143747	0.0181063	0.0146976	0.0147613	0.0160765	0.0157637	0.0169918	0.0142074	0.0151572	0.0155263	0.0168783	0.0149616	0.0121237	0.0216945	0.0189641	0.0142615	0.0154822	0.0614177	0.0552532	0	0	0.090882	0.0166188	0.0140309	0.0148954	0.0140878	0.0164644	0.0165633	0.0152803	0.014229	0.0141103	0.0146234	0.0145962	0.0146985	0.0161195	0.0122811	0.016026	0.0144335	0.0192155	0.0142666	0.0746894	0.00777856	0	0.117499	0	0.10001	0.020691
198	New.ReferenceOTU899	k__Fungi; p__Ascomycota; c__Eurotiomycetes; o__Eurotiales; f__Aspergillaceae; g__Aspergillus; g__Aspergillus_unclassified; g__Aspergillus_unclassified	0	0	0	0	0	0	0	0	0	0	0	0	0	0	0	0	0	0	0	0	0	0	0	0	0	0	0	0	0	0	0	0	0	0	0	0	0	0	0	0	0	0	0	0	0	0	0
199	New.ReferenceOTU897	k__Fungi; p__Basidiomycota; c__Tremellomycetes; o__Tremellales; f__Bulleribasidiaceae; g__Hannaella; s__Hannaella_siamensis; s__Hannaella_siamensis_unclassified	0	0	0	0	0	0	7.39733e-05	0	1.34248	0.000220776	0	0	0	0	0	0	0	0.00168947	0	0	0	0.392524	0	0	0	0	0	0	0	0	0	0	0	0	0	0	0	0	0	0	0	0	0	0	0	0.00058277	0.0398494
200	New.ReferenceOTU891	k__Fungi; p__Ascomycota; c__Eurotiomycetes; o__Eurotiales; f__Aspergillaceae; g__Aspergillus; g__Aspergillus_unclassified; g__Aspergillus_unclassified	0	0	0	0	0	0	0	0	0	0	0	0	0	0	0	0	0	0	0	0	0	0	0	0	0	0	0	0	0	0	0	0	0	0	0	0	0	0	0	0	0	0	0	0	0	0	0
201	New.ReferenceOTU564	k__Fungi; p__Ascomycota; p__Ascomycota_unclassified; p__Ascomycota_unclassified; p__Ascomycota_unclassified; p__Ascomycota_unclassified; p__Ascomycota_unclassified; p__Ascomycota_unclassified	0	0	0	0	0	0	0	0	0	0	0	0	0	0	0	0	0	0	0	0	0	0	0	0	0	0	0	0	0	0	0	0	0	0	0	0	0	0	0	0	0	0	0	0	0	0	0
202	New.ReferenceOTU961	k__Fungi; k__Fungi_unclassified; k__Fungi_unclassified; k__Fungi_unclassified; k__Fungi_unclassified; k__Fungi_unclassified; k__Fungi_unclassified; k__Fungi_unclassified	0	0	0	0	0	0	0	0	0	0	0	0	0	0	0	0	0	0	0	0	0	0	0	0	0	0	0	0	0	0.100157	0	0	0	0	0	0	0	0	0	0	0	0	0	0	0	0	0
203	New.ReferenceOTU962	k__Fungi; k__Fungi_unclassified; k__Fungi_unclassified; k__Fungi_unclassified; k__Fungi_unclassified; k__Fungi_unclassified; k__Fungi_unclassified; k__Fungi_unclassified	0	0	0	0	0	0	0	0	0	0	0	0	0	0	0	0	0	0	0	0	0	0	0	0	0	0	0	0	0	0	0	0	0	0	0	0	0	0	0	0	0	0	0	0	0	0	0
204	New.ReferenceOTU964	k__Fungi; k__Fungi_unclassified; k__Fungi_unclassified; k__Fungi_unclassified; k__Fungi_unclassified; k__Fungi_unclassified; k__Fungi_unclassified; k__Fungi_unclassified	0	0	0	0	0	0	0	0	0	0.564524	0	0	0	0	0	0	0	0	0	0	0	0	0	0	0	0	0	0	0	0	0	0	0	0	0	0	0	0	0	0	0	0	0	0	0	0	0
205	New.ReferenceOTU967	k__Fungi; p__Ascomycota; c__Eurotiomycetes; o__Eurotiales; f__Aspergillaceae; g__Aspergillus; s__Aspergillus_ruber; s__Aspergillus_ruber_unclassified	0.193679	0.218457	0.198781	0.185195	0.216361	0.212486	0.228535	0.190921	1.83233	0.20919	41.9783	0.195235	1.00168	1.16006	1.38274	1.17831	1.61528	0.474602	0.571409	0.487946	0.451067	0.592924	0.223607	0.18843	0.200041	0.173172	0.221112	0.664551	0.908729	0.191091	0.18961	0.196388	0.196023	0.197397	0.190062	1.21983	1.20279	1.2189	1.22699	1.07586	0.786561	0.497925	0.617364	0.495859	0.49302	0.490021	0.0323786
206	New.ReferenceOTU968	k__Fungi; p__Ascomycota; c__Saccharomycetes; o__Saccharomycetales; f__Saccharomycodaceae; g__Hanseniaspora; s__unidentified; s__unidentified_unclassified	0	0	0	0	0.0363378	0	0	0	0	0	0.0396242	0.274849	0	0.000312009	0	0	0	0	0	0	0	0	0	0	0	0	0	0	0.778895	0	0	0	0	0	0	0	0	0	0	0	0	0	0	0	0	0	0
207	New.ReferenceOTU1088	k__Fungi; p__Ascomycota; c__Dothideomycetes; o__Pleosporales; f__Pleosporaceae; g__Exserohilum; s__Exserohilum_rostratum; s__Exserohilum_rostratum_unclassified	0.000824823	0	0	0	0.173503	0.00136763	0.011392	0.0470476	0	0.000220776	0	0	0	0	0	0	0	0	0	0	0	0	0.0564911	0.010194	0.00783002	0	1.51133	0.0260282	0.0313717	0.0014838	0.0151794	0.0761861	0	0	0	0	0	0	0	0	0	0	0	0	0	0	0
208	New.ReferenceOTU400	k__Fungi; k__Fungi_unclassified; k__Fungi_unclassified; k__Fungi_unclassified; k__Fungi_unclassified; k__Fungi_unclassified; k__Fungi_unclassified; k__Fungi_unclassified	0	0	0	0	0	0	0	0	0	0	0	0	0	0.000312009	0	0	0	0	0	0	0	0	0	0	0	0	0.000288587	1.81868	0	0.00037095	0.000147373	7.65516e-05	0	0	0	0	0	0	0	0	0	0	0	0	0	0	0
209	New.ReferenceOTU626	k__Fungi; k__Fungi_unclassified; k__Fungi_unclassified; k__Fungi_unclassified; k__Fungi_unclassified; k__Fungi_unclassified; k__Fungi_unclassified; k__Fungi_unclassified	0.00249668	0.00282531	0.0160399	0.0023903	0.051891	0.00273793	0.00295125	0.00246762	0.0026326	0.00269671	0.00293152	0.0025164	0.0954096	0	0.00169758	0.0197238	0.000338341	0	0.0323326	0	0	0	0.00288645	0.00243697	0.00258713	0.00223963	0.00285965	0.00287681	0.00265399	0.00247139	0.00245076	0.00253989	0.181246	0.00255293	0.0296931	0	0.00102051	0	0	0	0	0.014047	0	0.00284707	0.118024	0	0.000766335
210	New.ReferenceOTU624	k__Fungi; p__Basidiomycota; c__Ustilaginomycetes; o__Ustilaginales; f__Ustilaginaceae; g__Moesziomyces; s__Moesziomyces_parantarcticus; s__Moesziomyces_parantarcticus_unclassified	0	0	0	0	0	0	0	0	0	0	0	0	0	0	0	0	0	0	0	0.0403907	0.686229	0	0	0	0	0	0	0	0	0	0	0	0	0	0	0	0	0	0	0	0	0.0048643	0	0.0542359	1.24556	0	0.0260554
211	New.ReferenceOTU1233	k__Fungi; p__Ascomycota; c__Saccharomycetes; o__Saccharomycetales; f__Saccharomycetales_fam_Incertae_sedis; g__Candida; s__Candida_albicans; s__Candida_albicans_unclassified	0	0	0	0	0	0	0	0	0	0	0	0	0	0	0	0	0	0	0	0	0	0	0	0	0	0	0	0	0	0	0	0	0	0	0	0	0	0	0	0	0	0	0	0	0	0	0
212	New.ReferenceOTU1232	k__Fungi; p__Ascomycota; c__Saccharomycetes; o__Saccharomycetales; f__Saccharomycetaceae; g__Issatchenkia; s__Issatchenkia_orientalis; s__Issatchenkia_orientalis_unclassified	0.0102977	0.0868364	0.010529	0.00985887	0.0115168	0.0112927	0.0121725	0.0101778	0.0108582	0.0111227	0.0120912	0.010379	0	0.0207419	0.599614	0.0586255	0	0.0651831	0	0.310694	0	0	0.0119053	0.0100514	0.010923	0.00923745	0.0117947	0.0118655	0.0109465	0.0101933	0.0102293	0.0104758	0.0104564	0.0105297	0.795926	0	0	0	0	0	0	0	0	0.0119212	0	0	0
213	New.ReferenceOTU1237	k__Fungi; p__Ascomycota; c__Dothideomycetes; o__Botryosphaeriales; f__Botryosphaeriaceae; g__Macrophomina; s__Macrophomina_phaseolina; s__Macrophomina_phaseolina_unclassified	0	0	0	0	0	0	0	0	0	0	0	0	0	0	0	0	0	0	0	0	0	0	0	0	0	0	0	0	0	0	0	0	0	0	0	0	0	0	0	0	0.0016077	0	0.00404882	0	0	0.00116554	0.589311
214	New.ReferenceOTU1236	k__Fungi; k__Fungi_unclassified; k__Fungi_unclassified; k__Fungi_unclassified; k__Fungi_unclassified; k__Fungi_unclassified; k__Fungi_unclassified; k__Fungi_unclassified	0	0	0.130821	0	0	0	0	0.000156825	0	0	0	0	0	0	0	0	0	0	0	0	0	0	0	0	0	0	0	0	0	0	0	0.00704435	0	0	0	0	0	0	0	0	0	0	0	0	0	0	0
215	New.ReferenceOTU1234	k__Fungi; p__Ascomycota; c__Eurotiomycetes; o__Eurotiales; f__Aspergillaceae; g__Aspergillus; s__Aspergillus_glabripes; s__Aspergillus_glabripes_unclassified	0	0	0	0	0	0	0	0	0	0	0	0	0	0	0	0	0	0	0	0	0	0	0	0	0	0	0	0	0	0	0.371674	0	0	0	0	0	0	0	0	0	0	0	0	0	0	0	0
216	New.ReferenceOTU1699	k__Fungi; p__Ascomycota; c__Sordariomycetes; o__Hypocreales; f__Hypocreales_fam_Incertae_sedis; g__Acremonium; s__Acremonium_hyalinulum; s__Acremonium_hyalinulum_unclassified	0	0	0	0	0	0	0	0	0	0	0.168225	0	0	0	0	0	0	0	0	0	0	0	0	0	0	0	0	0	0	0	0	0	0	0	0	0	0	0	0	0	0	0	0	0	0	0	0
217	New.ReferenceOTU1239	k__Fungi; p__Ascomycota; c__Dothideomycetes; o__Pleosporales; f__Pleosporaceae; g__Exserohilum; s__Exserohilum_rostratum; s__Exserohilum_rostratum_unclassified	0.00302435	0	0	0	0.0201655	0.00051286	0.00236716	0.248255	0	0.000441551	0	0	0	0	0	0	0	0	0	0	0	0	0.00772842	0.132326	0.00184236	0	0.143716	0.0154851	0.0452022	0.0218861	0.0477487	0.0498464	0	0.00117514	0.000179893	0	0	0	0	0	0	0	0	0	0	0	0
218	New.ReferenceOTU1129	k__Fungi; k__Fungi_unclassified; k__Fungi_unclassified; k__Fungi_unclassified; k__Fungi_unclassified; k__Fungi_unclassified; k__Fungi_unclassified; k__Fungi_unclassified	0.00662049	0.00663961	0.00599914	0.00695225	0.00710891	0.00690257	0.00794878	0.00665824	0.0075743	0.00754696	0.00753919	0.0068625	0.0713552	0.00813472	0.00626471	0.009108	0.00675495	0.00860744	0.0359383	0.000189916	0.0060191	0	0.0067833	0.00787506	0.00776216	0.00615988	0.00751085	0.00766318	0.00669903	0.00682404	0.00697053	0.00638835	0.00697299	0.00921863	0.00676216	0.00641442	0.0054381	0.00551186	0.00524036	0.00649356	0.0154205	0.00403022	0	0	0.0818065	0.00984328	0
219	New.ReferenceOTU715	k__Fungi; p__Ascomycota; c__Eurotiomycetes; o__Eurotiales; f__Aspergillaceae; g__Aspergillus; g__Aspergillus_unclassified; g__Aspergillus_unclassified	0	0	0	0	0	0	0	0	0	0	0	0	0	0	0	0	0	0	0	0	0	0	0	0	0	0	0	0	0	0	0	0	0	0	0	0	0	0	0	0	0	0	0	0	0	0	0
220	New.ReferenceOTU713	k__Fungi; p__Ascomycota; c__Eurotiomycetes; o__Chaetothyriales; f__Trichomeriaceae; g__Knufia; g__Knufia_unclassified; g__Knufia_unclassified	0	0	0	0	0	0	0	0	0	0	0	0	0	0	0	0	0	0	0	0	0	0	0	0.000196038	1.157	0.000109106	0	0	0	0	0	0	0	0	0.11693	0	0	0	0	0	0	0	0	0	0	0.152686	0
221	New.ReferenceOTU1698	k__Fungi; p__Basidiomycota; c__Agaricomycetes; o__Auriculariales; f__Auriculariaceae; g__Auricularia; g__Auricularia_unclassified; g__Auricularia_unclassified	0	0	0	0.00012183	0	0	0	0	0	0	0	0	0	0	0	0	0	0.0236526	0.0575734	0.0242344	0.032024	0.0189288	0	0	0	0	0.000144293	0	0	0	0	0	0	0.000293784	0	0	0	0	0	0	0.0176847	0.0243215	0.0273295	0.012516	0.0298057	0.015152	25.6691
222	New.ReferenceOTU1127	k__Fungi; k__Fungi_unclassified; k__Fungi_unclassified; k__Fungi_unclassified; k__Fungi_unclassified; k__Fungi_unclassified; k__Fungi_unclassified; k__Fungi_unclassified	0.000456239	0.000516291	0.0200676	0.000436799	0.000663391	0.000500325	0.000539306	0.000450929	0.000481076	0.000492791	0.000535701	0.000459842	0.00285876	0.000764	0.000814031	0.000776668	0.000744974	0.00131387	0.00158924	0.00135711	0.00125453	0.00464141	0.000527465	0.000445327	0.000472767	0.000409266	0.000522567	0.000525703	0.000484985	0.000451616	0.000560882	0.000464134	0.0698218	0.000466518	0.000449183	0.0190793	0.000792804	0.000786032	0.000808754	0.000700775	0.00134898	0.00138486	0.00134671	0.00137911	0.00137122	0.00136288	0
223	New.ReferenceOTU1694	k__Fungi; p__Ascomycota; c__Dothideomycetes; o__Pleosporales; f__Phaeosphaeriaceae; g__Leptospora; s__unidentified; s__unidentified_unclassified	0	0	0	0	0	0	0	0	0	0	0	0	0	0	0	0	0	0	0	0	0	0	0	0	0	0	0	0	0.000168665	0	0	0	0.816638	0	0	0	0	0	0	0	0.0016077	0	0	0	0	0	0.0352514
224	New.ReferenceOTU1123	k__Fungi; k__Fungi_unclassified; k__Fungi_unclassified; k__Fungi_unclassified; k__Fungi_unclassified; k__Fungi_unclassified; k__Fungi_unclassified; k__Fungi_unclassified	0	0	0	0	0	0	0	0	0	0	0	0	0	0	0	0	0	0	0	0	0.543265	0.000996254	0	0	0	0	0	0	0	0	0	0	0	0	0	0	0	0	0	0	0	0	0.00202441	0	0	0	0
225	New.ReferenceOTU1122	k__Fungi; p__Ascomycota; c__Sordariomycetes; o__Hypocreales; f__Hypocreales_fam_Incertae_sedis; g__Ustilaginoidea; s__Ustilaginoidea_virens; s__Ustilaginoidea_virens_unclassified	0	0	0	0	0	0	0	0	0	0	0.225407	0	0	0	0	0	0	0	0	0	0	0.0144457	0	0	0	0	0	0	0	0	0	0	0	0	0	0	0	0	0	0	0.242763	0	0	0	0	0	0
226	New.ReferenceOTU1121	k__Fungi; p__Mucoromycota; c__Mucoromycetes; o__Mucorales; f__Cunninghamellaceae; g__Absidia; s__Absidia_cylindrospora; s__Absidia_cylindrospora_unclassified	0	0	0	0	0	0	0	0	0	0	0	0	0	0	0	0	0	0	0	0	0	0	0	0	0	0	0	0	0	0	0	0	0	0	0	0	0	0	0	0	0	0	0	0	0	0	0
227	New.ReferenceOTU1120	k__Fungi; p__Basidiomycota; c__Agaricomycetes; o__Auriculariales; f__Auriculariaceae; g__Auricularia; s__Auricularia_scissa; s__Auricularia_scissa_unclassified	0	0	0	0	0	0	0	0	0	0	0	0	0	0	0	0	0	0	0	0	0	0.000498127	0	0	0	0	0	0	0	0	0	0	0	0	0	0	0	0	0	0	0	0	0	0	0	0	0.0367841
228	New.ReferenceOTU1517	k__Fungi; k__Fungi_unclassified; k__Fungi_unclassified; k__Fungi_unclassified; k__Fungi_unclassified; k__Fungi_unclassified; k__Fungi_unclassified; k__Fungi_unclassified	0.00449244	0.00508376	0.0359419	0.0291268	0.00502432	0.00492654	0.00531038	0.00444016	0.004737	0.00485236	0.00527488	0.00452792	0.206809	0.00051453	0	0.0294787	0.0312782	0.0114061	0.0137967	0.0117815	0.010891	0.0128186	0.00519378	0.00438499	0.00477325	0.561871	0.00514555	0.00517643	0.00477549	0.00501742	0.00440982	0.00457018	0.00456169	0.00459366	0.0045613	0	0.00475135	0	0	0	0.0117109	0.0120224	0.0116912	0.0119725	0.011904	0.0118316	0
229	New.ReferenceOTU1514	k__Fungi; p__Ascomycota; c__Saccharomycetes; o__Saccharomycetales; f__Saccharomycetales_fam_Incertae_sedis; g__Candida; s__Candida_tropicalis; s__Candida_tropicalis_unclassified	0	0	0	0	0	0	0	0	0	0	0	0	0	0	0	0	0	0	0	0	0	0	0	0	0	0	0	0	0	0	0	0	0	0	0	0	0	0	0	0	0	0	0	0	0	0	0
230	New.ReferenceOTU1043	k__Fungi; k__Fungi_unclassified; k__Fungi_unclassified; k__Fungi_unclassified; k__Fungi_unclassified; k__Fungi_unclassified; k__Fungi_unclassified; k__Fungi_unclassified	0.0106217	0.0116953	0.0108844	0.00989463	0.407933	0.0113337	0.0122167	0.0102147	0.0108976	0.011163	0.012135	0.0104166	0.135775	0.0262246	0.00195928	0.210474	0	0	0	0	0	0.00985563	0.0119485	0.0100878	0.0107094	0.0468128	0.0118375	0.0119085	0.0109862	0.0102303	0.0101449	0.0603322	0.0104943	0.0105679	0.0128012	0	0	0.0149127	0	0	0.0422477	0.231324	0.179697	0.0106448	0.182558	0	0.0459801
231	New.ReferenceOTU1044	k__Fungi; p__Mucoromycota; c__Mucoromycetes; o__Mucorales; f__Cunninghamellaceae; g__Absidia; s__Absidia_cylindrospora; s__Absidia_cylindrospora_unclassified	0	0	0	0	0	0	0	0	0	0	0	0	0	0	0	0	0	0	0	0	0	0	0	0	0	0	0	0	0	0	0	0	0	0	0	0	0	0	0	0	0	0	0	0	0	0	0
232	New.ReferenceOTU1045	k__Fungi; p__Ascomycota; c__Eurotiomycetes; o__Chaetothyriales; f__Trichomeriaceae; g__Knufia; g__Knufia_unclassified; g__Knufia_unclassified	0	0	0	0	0	0	0	0	0	0	0	0	0	0	0	0	0	0	0.00548318	0	0.00228743	0.000498127	0	0	0	0	0	0	0	0	0	0	0	0	0	0	0	0.0251679	0	0	0	0.0048643	0.202441	0.00139066	0	1.01985	0.002299
233	New.ReferenceOTU1510	k__Fungi; k__Fungi_unclassified; k__Fungi_unclassified; k__Fungi_unclassified; k__Fungi_unclassified; k__Fungi_unclassified; k__Fungi_unclassified; k__Fungi_unclassified	0.0691992	0.0530889	0.236756	0.00772294	0.0090217	0.6583	0.00959187	0.00821243	0.00850579	0.00871293	0.0096529	0.00839502	0.47011	0.00844539	0.00899844	0.274295	0.124439	0.081116	0.101669	0.0837852	0.0774527	0.0865484	0.0105914	0.200802	0.00835889	0.860154	0.0112239	0.00954658	0.167992	0.00798493	0.587608	0.00826474	0.008191	0.508604	0.00794191	0.00739322	0.00876379	0.0159947	0.0150304	0.00774649	0.0832838	0.0854986	0.0897017	0.0851439	0.088722	0.0871622	0
234	New.ReferenceOTU1341	k__Fungi; p__Ascomycota; c__Saccharomycetes; o__Saccharomycetales; f__Saccharomycetales_fam_Incertae_sedis; g__Candida; g__Candida_unclassified; g__Candida_unclassified	0	0	0	0	0	0	0	0	0	0	0	0	0	0	0	0	0	0	0	0	0	0	0	0	0	0	0	0	0	0	0	0	0	0	0	0	0	0	0	0	0	0	0	0	0	0	0
235	New.ReferenceOTU397	k__Fungi; p__Ascomycota; c__Dothideomycetes; o__Pleosporales; f__Pleosporaceae; g__Exserohilum; s__Exserohilum_rostratum; s__Exserohilum_rostratum_unclassified	0.00274941	0.0232154	0.00152117	0	0.00499145	0.00188049	0.00103563	0.0308946	0	0.00264931	0	0	0	0	0	0	0	0	0	0	0	0	0.00257614	0.0535183	0.0307059	0	0.0194796	0.00625994	0.0263117	0.0311598	0.0512857	0.0189891	0	0.000587568	0	0	0	0	0	0	0	0	0	0	0	0	0
236	New.ReferenceOTU392	k__Fungi; k__Fungi_unclassified; k__Fungi_unclassified; k__Fungi_unclassified; k__Fungi_unclassified; k__Fungi_unclassified; k__Fungi_unclassified; k__Fungi_unclassified	0	0	0	0	0.000199658	0.167705	0	0	0	0	0	0	0	0	0	0	0	0	0	0	0	0	0	0	0	0	0	0	0	0	0	0	0	0	0	0	0	0	0	0	0	0	0	0	0	0	0
237	New.ReferenceOTU393	k__Fungi; p__Ascomycota; c__Eurotiomycetes; o__Eurotiales; f__Aspergillaceae; g__Aspergillus; g__Aspergillus_unclassified; g__Aspergillus_unclassified	0	0.0958896	0	0	0	0	7.39733e-05	0	0.844898	0.29032	0	0	0	0	0	0	0	0	0	0	0	0.0473221	0.0290736	0	0	0	0	0	0	0	0	0	0	0	0	0	0	0	0	0	0	0	0	0	0	0	0.0291207
238	New.ReferenceOTU151	k__Fungi; k__Fungi_unclassified; k__Fungi_unclassified; k__Fungi_unclassified; k__Fungi_unclassified; k__Fungi_unclassified; k__Fungi_unclassified; k__Fungi_unclassified	0.00144464	0.00163479	0.0014771	0.00138309	0.00161568	0.00158423	0.00170767	0.00142783	0.00152329	0.00156038	0.00169625	0.00145605	0.00745137	0.00958815	0.00918697	0.0087653	0.00840761	0.00270523	0.00684365	0.00279425	0.00407297	0.00483312	0.00167017	0.00141009	0.00149698	0.00129591	0.00176515	0.00166459	0.00153566	0.259909	0.00141807	0.00146964	0.00146691	0.00170215	0.0014223	0.00754812	0.00894741	0.00887098	0.00912741	0.00790879	0.00277753	0.0028514	0.00277285	0.00283957	0.00282331	0.00280613	0
239	New.ReferenceOTU152	k__Fungi; p__Basidiomycota; c__Agaricomycetes; o__Agaricales; f__Agaricaceae; f__Agaricaceae_unclassified; f__Agaricaceae_unclassified; f__Agaricaceae_unclassified	0	0	0	0	0	0	0	0	0	0	0	0	0	0	0	0	0	0	0	0	0	0	0	0	0	0	0	0	0	0	0	0	0	0	0	0	0	0	0	0	0	0	0	0	0	0	0.0705028
240	New.ReferenceOTU401	k__Fungi; p__Ascomycota; c__Eurotiomycetes; o__Eurotiales; f__Aspergillaceae; g__Aspergillus; g__Aspergillus_unclassified; g__Aspergillus_unclassified	0.00302435	0	0	0	0.0293497	0.0200015	0.00221921	0	0	0	0	0	0	0	0	0	0	0	0	0	0	0	0.00754441	0.000588113	0.000307059	0	0	0.000329471	0.0258057	0	0	7.65516e-05	0	0	0	0	0	0	0	0	0	0	0	0	0	0	0
241	New.ReferenceOTU409	k__Fungi; k__Fungi_unclassified; k__Fungi_unclassified; k__Fungi_unclassified; k__Fungi_unclassified; k__Fungi_unclassified; k__Fungi_unclassified; k__Fungi_unclassified	0	0	0	0	0	0	0	0	0	0	0	0	0	0	0	0	0	0	0	0	0	0	0	0	0	0	0	0	0	0	0	0	0	0	0	0	0	0	0	0	0	0	0	0	0	0	0
242	New.ReferenceOTU572	k__Fungi; p__Ascomycota; c__Dothideomycetes; o__Pleosporales; f__Coniothyriaceae; g__Coniothyrium; g__Coniothyrium_unclassified; g__Coniothyrium_unclassified	0	0	0	0	0	0	0	0	0	0	0	0	0	0	0	0	0	0	0.00548318	0.311008	0	0.00149438	0	0	0	0	0	0	0	0	0	0	0	0	0	0	0	0	0	0	0.133439	0.0048643	2.99815	0.508983	0.00156872	0.00174831	0.222237
243	New.ReferenceOTU573	k__Fungi; p__Ascomycota; c__Saccharomycetes; o__Saccharomycetales; f__Saccharomycetales_fam_Incertae_sedis; g__Candida; s__Candida_viswanathii; s__Candida_viswanathii_unclassified	0	0	0	0	0	0	0	0	0	0	0	0	0	0	0	0	0	0	0	0	0	0	0	0	0	0	0	0	0	0	0	0	0	0	0	0	0	0	0	0	0	0	0	0	0	0	0
244	New.ReferenceOTU577	k__Fungi; k__Fungi_unclassified; k__Fungi_unclassified; k__Fungi_unclassified; k__Fungi_unclassified; k__Fungi_unclassified; k__Fungi_unclassified; k__Fungi_unclassified	0.254595	0	0	0	0	0.000170953	0	0	0	0	0	0	0	0	0	0	0	0	0	0	0	0	0.00147208	0.42305	0	0.000218212	0	0	0	0	0	0	0	0	0	0	0	0	0	0	0	0	0	0	0	0	0
245	New.ReferenceOTU574	k__Fungi; p__Ascomycota; c__Dothideomycetes; o__Pleosporales; o__Pleosporales_unclassified; o__Pleosporales_unclassified; o__Pleosporales_unclassified; o__Pleosporales_unclassified	0	0	0	0	0	0	0	0	0	0	0	0	0	0	0	0	0	0	0	0	0	0	0	0	0	0	0	0	0	0	0.000147373	0.026646	0	0	0	0	0	0	0	0	0	0	0	0	0	0	0
246	New.ReferenceOTU976	k__Fungi; k__Fungi_unclassified; k__Fungi_unclassified; k__Fungi_unclassified; k__Fungi_unclassified; k__Fungi_unclassified; k__Fungi_unclassified; k__Fungi_unclassified	0.00581806	0.00658385	0.0124747	0.0060368	0.00650687	0.00638024	0.00687734	0.00575034	0.00613478	0.00628418	0.00683137	0.005864	0.116504	0.0606529	0.0209959	0.0162296	0.0155673	0.0120146	0.0464495	0.01241	0.0307045	0.0128193	0.00672634	0.0056789	0.00602882	0.642798	0.00666388	0.00670387	0.00618462	0.00575911	0.00582395	0.00597737	0.00604969	0.465076	0.00572808	0.0270073	0.0209374	0.0188993	0.041443	0.0382381	0.0123357	0.113337	0.0175522	0.0126112	0.012539	0.0124627	0
247	New.ReferenceOTU977	k__Fungi; p__Ascomycota; c__Eurotiomycetes; o__Eurotiales; f__Aspergillaceae; g__Aspergillus; g__Aspergillus_unclassified; g__Aspergillus_unclassified	0.0349175	0.000336455	0	0	0.219424	0.00854766	0.0262607	0.121697	0	0.000662327	0	0	0	0	0	0	0.000586971	0	0	0	0	0	0.113166	0.175062	0.00261001	0.000109106	0.00158722	0.195705	0.423349	0.0493364	0.220322	0.919517	0.00203835	0	0	0	0	0	0	0.000455443	0	0	0	0	0	0	0
248	New.ReferenceOTU975	k__Fungi; p__Ascomycota; c__Saccharomycetes; o__Saccharomycetales; f__Debaryomycetaceae; g__Meyerozyma; g__Meyerozyma_unclassified; g__Meyerozyma_unclassified	0	0	0.763467	0	0	0	0	0	0	0	0	1.11287	0.0954584	0.110459	0.117693	0.112291	0.107709	0	0	0	0	0.199552	0	0	0	0	0	0	0	0	0	0	1.47082	0	0.127894	0.0966979	0.135323	0.113645	0.11693	0.101318	0	0	0	0	0	1.87233	0.0314197
249	New.ReferenceOTU972	k__Fungi; p__Basidiomycota; c__Malasseziomycetes; o__Malasseziales; f__Malasseziaceae; g__Malassezia; s__Malassezia_restricta; s__Malassezia_restricta_unclassified	0	0	0	0	0	0	0	0	0	0	0	0	0	0	0	0	0	0	0	0	0	0	0	0	0	0	0	0	0	0	0	0	0	0	0	0	0	0	0	0	0	0	0	0	0	0	0
250	New.ReferenceOTU970	k__Fungi; k__Fungi_unclassified; k__Fungi_unclassified; k__Fungi_unclassified; k__Fungi_unclassified; k__Fungi_unclassified; k__Fungi_unclassified; k__Fungi_unclassified	0.0225555	0	0.11932	0	0.0362441	0	0.0203471	0	0	0.201355	0	0	0.0264092	0.0278266	0.0296488	0.028288	0.0271336	0	0.25595	0	0	0	0.00578876	0.187544	0	0.0529322	0.0178449	0	0	0	0	0.19408	0	0	0	0.0243598	0.0288757	0.028629	0.0294566	0.0255238	0.200298	0	0	0	0	0.214094	0
251	New.ReferenceOTU978	k__Fungi; p__Ascomycota; c__Dothideomycetes; o__Pleosporales; f__Pleosporaceae; g__Curvularia; g__Curvularia_unclassified; g__Curvularia_unclassified	0	0	0	0	0	0	0	0	0	0	0	0	0	0.000936027	0	0	2.38076	0	0	0	0	0	0	0	0	0	0	0	0	0	0	0	0	0	0	0	0.000478072	0	0	0	0	0	0	0	0	0	0
252	New.ReferenceOTU882	k__Fungi; p__Basidiomycota; c__Agaricomycetes; o__Agaricales; f__Agaricaceae; f__Agaricaceae_unclassified; f__Agaricaceae_unclassified; f__Agaricaceae_unclassified	0	0	0	0	0	0	0	0	0	0	0	0	0	0	0	0	0	0.00337895	0	0	0.00114371	0.000498127	0	0	0	0	0	0	0	0	0	0	0	0	0	0	0	0	0	0	0	0	0.0010122	0	0.00156872	0.00233108	1.13647
253	New.ReferenceOTU880	k__Fungi; p__Basidiomycota; p__Basidiomycota_unclassified; p__Basidiomycota_unclassified; p__Basidiomycota_unclassified; p__Basidiomycota_unclassified; p__Basidiomycota_unclassified; p__Basidiomycota_unclassified	0	0	0	0	0	0	0	0	0	0	0	0	0	0	0	0	0	0.0658895	0.0822477	0	0	0.122539	0	0	0	0	0	0	0	0	0	0	0	0	0	0	0	0	0	0	0.0996776	0.00972859	0	0.133504	0.00156872	0.105481	0.00689701
254	New.ReferenceOTU887	k__Fungi; k__Fungi_unclassified; k__Fungi_unclassified; k__Fungi_unclassified; k__Fungi_unclassified; k__Fungi_unclassified; k__Fungi_unclassified; k__Fungi_unclassified	0.00415717	0.00470435	0.00425056	0.00398003	0.00518454	0.00455886	0.00491405	0.00410878	0.00438347	0.00449022	0.00488121	0.00418999	0.00875116	0.00738298	0.00786645	0.00750539	0.00719912	0	0	0	0	0	0.00480616	0.00458322	0.00430776	0.0478913	0.00476153	0.00479011	0.00441909	0.00411504	0.0040807	0.00463959	0.00422124	0.00425083	0.00409287	0.00646317	0.00766133	0.00759588	0.00781546	0.00677199	0	0	0	0	0.200448	0	0
255	New.ReferenceOTU885	k__Fungi; k__Fungi_unclassified; k__Fungi_unclassified; k__Fungi_unclassified; k__Fungi_unclassified; k__Fungi_unclassified; k__Fungi_unclassified; k__Fungi_unclassified	0.720231	0.880877	0.730264	1.9901	0.798777	0.783233	0.844256	0.705906	0.7531	0.771439	0.838613	0.719859	0.0165476	6.34114	0	0	1.54209	0	0	0	0.424799	0	0.826222	0.697137	0.740093	0.640685	0.818051	0.822961	0.759219	1.21292	0.701083	0.726578	0.725228	0.730311	0.832979	0	1.24149	7.06066	0	7.30177	0	0	0	0	14.2472	0	0.0605404
256	New.ReferenceOTU889	k__Fungi; k__Fungi_unclassified; k__Fungi_unclassified; k__Fungi_unclassified; k__Fungi_unclassified; k__Fungi_unclassified; k__Fungi_unclassified; k__Fungi_unclassified	0.0681891	0.0777328	0.434949	2.39156	0.0762621	0.234944	0.0808541	0.0676604	0.149356	0.0738386	0.276506	0.712791	2.03033	0.166268	0.0851419	0.160337	0.131336	0.388031	1.22015	0.69508	0.117151	0.0823994	0.140239	0.0854383	0.070789	1.89203	0.0781023	0.078571	0.0847395	0.0674981	0.0874778	0.195055	0.381397	0.418437	0.0683503	0.159345	0.0686604	0.155364	0.0941658	0.116863	0	0.157675	0	0.100209	1.4583	0.336554	0.111119
257	New.ReferenceOTU653	k__Fungi; p__Ascomycota; c__Saccharomycetes; o__Saccharomycetales; f__Saccharomycetales_fam_Incertae_sedis; g__Candida; g__Candida_unclassified; g__Candida_unclassified	0	0	0	0	0	0	0	0	0	0	0	0	0	0	0	0	0	0	0	0	0	0	0	0	0	0	0	0	0	0	0	0	0	0	0	0	0	0	0	0	0	0	0	0	0	0	0
258	New.ReferenceOTU300	k__Fungi; p__Ascomycota; c__Eurotiomycetes; o__Eurotiales; f__Aspergillaceae; g__Aspergillus; g__Aspergillus_unclassified; g__Aspergillus_unclassified	0	0	0	0	0	0	0	0	0	0	0	0	0	0	0	0	0	0	0	0	0	0	0	0	0	0	0	0	0	0	0	0	0	0	0	0	0	0	0	0	0	0	0	0	0	0	0
259	New.ReferenceOTU304	k__Fungi; p__Basidiomycota; c__Agaricomycetes; o__Polyporales; o__Polyporales_unclassified; o__Polyporales_unclassified; o__Polyporales_unclassified; o__Polyporales_unclassified	0	0	0	0	0	0.464993	0	0	0	0	0	0	0	0	0	0	0	0	0	0	0	0	0.00018401	0	0	0	0	0	1.13815	0	0.0048633	0	0	0	0.000179893	0	0	0	0	0	0	0	0	0	0	0	0
260	New.ReferenceOTU19	k__Fungi; p__Ascomycota; c__Eurotiomycetes; o__Eurotiales; f__Aspergillaceae; g__Aspergillus; g__Aspergillus_unclassified; g__Aspergillus_unclassified	0	0	0	0	0	0	0	0	0	0	0	0	0	0	0	0	0	0	0	0	0	0	0	0	0	0	0	0	0	0	0	0	0	0	0	0	0	0	0	0	0	0	0	0	0	0	0
261	New.ReferenceOTU12	k__Fungi; p__Basidiomycota; c__Agaricomycetes; o__Agaricales; f__Psathyrellaceae; g__unidentified; s__unidentified; s__unidentified_unclassified	0	0	0	0	0	0	0	0	0	0	0	0	0	0	0	0	0	0.125021	0.00274159	0	0.312234	0	0	0	0	0	0	0	0	0	0	0	0	0	0	0	0.0229475	0	0.00568504	0	0.0016077	0	0.0010122	0	0	0.00116554	0.840669
262	New.ReferenceOTU13	k__Fungi; p__Ascomycota; c__Eurotiomycetes; o__Eurotiales; f__Aspergillaceae; g__Aspergillus; s__Aspergillus_clavatophorus; s__Aspergillus_clavatophorus_unclassified	0.000440082	0.00478528	0.000449968	0.00042133	0.000492184	0.000482606	0.000520207	0.00043496	0.000464039	0.000475339	0.00051673	0.0732694	0.00384833	0.00445309	0.0047447	0.00452692	0.00434219	0.0441042	0	0	0	0	0.00306669	0.00519849	0.000456024	0.000394772	0.00050406	0.000507086	0.0461874	0.000435623	0.000431988	0.000447697	0.000446865	0.000449997	0.000433276	0.0038983	0.00462097	0.0045815	0.00471394	0.00969587	0.0646287	0	0	0	0	0	0.00919601
263	New.ReferenceOTU10	k__Fungi; k__Fungi_unclassified; k__Fungi_unclassified; k__Fungi_unclassified; k__Fungi_unclassified; k__Fungi_unclassified; k__Fungi_unclassified; k__Fungi_unclassified	0	0	0	0	0	0	0	0	0.18117	0	0	0	0	0	0	0	0	0	0	0	0	0	0	0	0	0	0	0	0	0	0	0	0	0	0	0	0	0	0	0	0	0	0	0	0	0	0
264	New.ReferenceOTU11	k__Fungi; p__Basidiomycota; c__Malasseziomycetes; o__Malasseziales; f__Malasseziaceae; g__Malassezia; s__Malassezia_restricta; s__Malassezia_restricta_unclassified	0.019938	0.0225624	0.0203859	0.0193424	0.0222986	0.0218646	0.0235681	0.019706	0.0210234	0.0215354	0.0234106	0.0200955	0.00688661	0.00796882	0.0657562	0.00810095	0.136275	0.16661	0.0352799	0.186895	0	0.0844409	0.0230506	0.0272255	0.0238607	0.0469973	0.0228366	0.0229737	0.0211942	0.019736	0.0297091	0.020283	0.0202453	0.0203872	0.216878	0.00697603	0.0140839	0.0881819	0.00958803	0.00730935	0.0641742	0.147759	0	0.199001	0	0.0951384	0.00613068
265	New.ReferenceOTU17	k__Fungi; p__Ascomycota; c__Dothideomycetes; o__Pleosporales; f__Cucurbitariaceae; g__Pyrenochaetopsis; s__Pyrenochaetopsis_leptospora; s__Pyrenochaetopsis_leptospora_unclassified	0	0	0	0	0	0	0	0	0	0	0	0	0	0	0	0	0	0	0	0	0	0	0	0	0	0	0	0	0	0	0	0	0	1.02531	0	0	0	0	0	0	0	0	0	0	0	0	0
266	New.ReferenceOTU1804	k__Fungi; k__Fungi_unclassified; k__Fungi_unclassified; k__Fungi_unclassified; k__Fungi_unclassified; k__Fungi_unclassified; k__Fungi_unclassified; k__Fungi_unclassified	0.0013747	0.0134582	15.048	0.000365489	0.000399316	0.000341907	0.00059179	0.00297968	0.000506534	6.79636	0.000711812	26.5332	0	0	0	0	0	0	0	0	0	0	0.230933	0	0	0.0135292	0	0	0	0	0	0	0.807929	0	0.119808	0	0	0	0.00568504	0	0	0	0	0	0	0	0
267	New.ReferenceOTU1209	k__Fungi; p__Ascomycota; c__Eurotiomycetes; o__Eurotiales; f__Aspergillaceae; f__Aspergillaceae_unclassified; f__Aspergillaceae_unclassified; f__Aspergillaceae_unclassified	0	0	0	0	0	0	0	0	0	0	0	0	0	0	0	0	0	0	0	0	0	0	0	0	0	0	0	0	0	0	0	0	0	0	0	0	0	0	0	0	0	0	0	0	0	0	0
268	New.ReferenceOTU1206	k__Fungi; p__Ascomycota; c__Saccharomycetes; o__Saccharomycetales; f__Saccharomycetales_fam_Incertae_sedis; g__Candida; g__Candida_unclassified; g__Candida_unclassified	0	0	0	0	0	0	0	0	0	0	0	0	0	0	0	0	0	0	0	0	0	0	0	0	0	0	0	0	0	0	0	0	0	0	0	0	0	0	0	0	0	0	0	0	0	0	0
269	New.ReferenceOTU1207	k__Fungi; k__Fungi_unclassified; k__Fungi_unclassified; k__Fungi_unclassified; k__Fungi_unclassified; k__Fungi_unclassified; k__Fungi_unclassified; k__Fungi_unclassified	0.000274941	0	0	0	0	0	0	0.0360698	0	0	0	0	0	0	0	0	0	0.00168947	0	0.00403907	0	0	0	0.0072534	0	0	0	0	0	0	0	0	0	0	0	0	0	0	0	0	0	0	0	0	0	0	0.000766335
270	New.ReferenceOTU763	k__Fungi; p__Ascomycota; c__Eurotiomycetes; o__Eurotiales; f__Aspergillaceae; g__Aspergillus; g__Aspergillus_unclassified; g__Aspergillus_unclassified	0	0	0	0	0	0	0	0	0	0	0	0	0	0	0	0	0	0	0	0	0	0	0	0	0	0	0	0	0	0	0	0	0	0	0	0	0	0	0	0	0	0	0	0	0	0	0
271	New.ReferenceOTU1112	k__Fungi; p__Ascomycota; p__Ascomycota_unclassified; p__Ascomycota_unclassified; p__Ascomycota_unclassified; p__Ascomycota_unclassified; p__Ascomycota_unclassified; p__Ascomycota_unclassified	0.0536596	0.0260532	0.0433903	0.00136441	0.00159386	0.00156284	0.0260033	0.00199275	0.0867292	0.00524025	0.00167335	0.00240412	0.0297298	0.013958	0.0138695	0.0132329	0.0126929	0	0.0202752	0	0.142189	0	0.00199036	0.11002	0.00190571	0.0434466	0.00284174	0.0105403	0.00182908	0.0014107	0.00373213	0.00180634	0.153657	0.00173084	0.0014031	0.0113953	0.0135078	0.0133924	0.0180658	0.0366632	0.00733404	0.00664111	0.070602	0	0.0709901	0	0
272	New.ReferenceOTU1113	k__Fungi; p__Ascomycota; c__Eurotiomycetes; o__Eurotiales; f__Aspergillaceae; g__Aspergillus; s__Aspergillus_infrequens; s__Aspergillus_infrequens_unclassified	0	0	0	0	0	0	0	0	0	0	0	0	0	0	0	0	0	0	0	0	0	0	0	0	0	0	0	0	0	0	0	0	0	0	0	0	0	0	0	0	0	0	0	0	0	0	0
273	New.ReferenceOTU1117	k__Fungi; p__Ascomycota; c__Eurotiomycetes; o__Eurotiales; f__Aspergillaceae; g__Aspergillus; g__Aspergillus_unclassified; g__Aspergillus_unclassified	0.00202869	0.00013511	0.000122077	0.000114307	0.00367681	0.00065856	0.00584892	0.000360017	0.000516734	0.00012896	0.00197096	0.000120338	0.00291483	0.000734082	0.000782153	0.000746253	0.000715801	0.00216574	0.00347132	0.000107844	0.0028906	0.0001114	0.00638522	0.000116539	0.000479109	0.000107102	0.000136752	0.0123401	0.00429144	0.000118185	0.000344623	0.000357782	0.000121235	0.000122085	0.000117548	0.000642626	0.000761758	0.00075525	0.000777083	0.000673332	0.000107198	0.00307753	0.000107018	0.000109593	0.000108965	0.000108302	0
274	New.ReferenceOTU406	k__Fungi; p__Ascomycota; c__Sordariomycetes; o__Hypocreales; f__Stachybotryaceae; f__Stachybotryaceae_unclassified; f__Stachybotryaceae_unclassified; f__Stachybotryaceae_unclassified	0	0	0	0	0	0	0	0	0	0	0	0	0	0	0	0	0	0	0	0	0	0	0	0	0	0	0	0	0	0	0	0	0	0	0	0	0	0	0	0	0	0	0	0	0	0	0
275	New.ReferenceOTU1598	k__Fungi; p__Ascomycota; c__Saccharomycetes; o__Saccharomycetales; f__Saccharomycetales_fam_Incertae_sedis; g__Candida; s__Candida_albicans; s__Candida_albicans_unclassified	0	0	0	0	0.00159726	0	0	0	0	0.00684405	0	0	0	0	0	0	0	0	0	0	0	0	0	0	0	0	0	0	0	0	0	0	0	0	0.0192485	0	0	0	0	0	0	0	0	0	0	0	0.00359683
276	New.ReferenceOTU1596	k__Fungi; p__Basidiomycota; c__Malasseziomycetes; o__Malasseziales; f__Malasseziaceae; g__Malassezia; s__unidentified; s__unidentified_unclassified	0	0	0.235543	0.577787	0	0	0	0	1.34273	0	0.136926	2.97224	0.910193	0.0833122	0.0887679	0.0846936	0.287692	0	0	0	0	0	0	0	0	0	0	0	0	0	0	0	0	2.2407	0.296305	1.16565	0.228735	0.0857147	0.196432	0.0764177	0	0	7.04589	0	0	0	0.852164
277	New.ReferenceOTU1597	k__Fungi; p__Ascomycota; c__Sordariomycetes; o__Microascales; f__Microascaceae; g__Microascus; g__Microascus_unclassified; g__Microascus_unclassified	0.0435744	0.00590222	0.00614914	0.00499346	0.00583321	0.00617836	0.00616532	0.005155	0.00549964	0.00563357	0.00676071	0.00572155	0.00630352	0.00372683	0.00369134	0.154446	0.00289102	0	0.206581	0.00428657	0	0	0.0154102	0.0277077	0.00540465	0.00467872	0.00597396	0.00600981	0.00554432	0.00516286	0.00511978	0.00530596	0.0052961	0.00533322	0.00513504	0.00259548	0.00307663	0.0040417	0.00313853	0.003461	0	0	0	0	0	0	0
278	New.ReferenceOTU1595	k__Fungi; k__Fungi_unclassified; k__Fungi_unclassified; k__Fungi_unclassified; k__Fungi_unclassified; k__Fungi_unclassified; k__Fungi_unclassified; k__Fungi_unclassified	0.00536843	0.0232197	0.0226115	0.444058	0.00600401	0.0169387	0.00634585	0.00530595	0.00566068	0.212665	0.00846891	0.345506	0.176102	0.0453213	0.0482892	0.0460728	0.0477497	0.0597765	0.0696529	0.0594791	0.0549837	0.0614407	0.0246798	0.00524003	0.0103504	0.00481571	0.00614889	0.0287379	0.75344	0.00531404	0.00526969	0.00546132	0.0559054	0.76339	0.0052854	0.123896	0.0542728	0.0466283	0.0479762	0.0457107	0.0591232	0.0733189	0.0590236	0.0604437	0.0600976	0.059732	1.15521e-05
279	New.ReferenceOTU1592	k__Fungi; k__Fungi_unclassified; k__Fungi_unclassified; k__Fungi_unclassified; k__Fungi_unclassified; k__Fungi_unclassified; k__Fungi_unclassified; k__Fungi_unclassified	0	0	0	0	0	0.126847	0	0	0	0	0	0	0	0	0	0	0	0	0	0	0	0	0	0	0	0	0	0	0	0	0	0	0	0	0	0	0	0	0	0	0	0	0	0	0	0	0
280	New.ReferenceOTU1574	k__Fungi; p__Ascomycota; p__Ascomycota_unclassified; p__Ascomycota_unclassified; p__Ascomycota_unclassified; p__Ascomycota_unclassified; p__Ascomycota_unclassified; p__Ascomycota_unclassified	0.00016245	0.000441508	0.000166099	0.000155528	0.000181682	0.000178147	0.000192027	0.000160559	0.000171293	0.000175464	0.000190743	0.000163732	0.0029793	0.000724324	0.000771757	0.000736334	0.000706286	0.000339386	0.000410515	0.000350553	0.000324058	0.00101084	0.00018781	0.000308701	0.000168335	0.000145724	0.0323438	0.000691837	0.000172685	0.000160804	0.000272328	0.000165261	0.000164953	0.00016611	0.000159937	0.000634085	0.000751633	0.000745212	0.000766754	0.000664382	0.000348455	0.000357722	0.000347868	0.000356238	0.000354199	0.000352044	0
281	New.ReferenceOTU1575	k__Fungi; p__Ascomycota; c__Saccharomycetes; o__Saccharomycetales; f__Pichiaceae; g__Pichia; s__Pichia_mandshurica; s__Pichia_mandshurica_unclassified	0	0.000336455	0	0	0	0	0	0	0	0.204438	0	0	0	0	0	0	0	0	0	0	0	0	0	0	0	0	0	0	0	0	0	0	0	0	0	0	0	0	0	0	0	0	0	0	0	0	0
282	New.ReferenceOTU1577	k__Fungi; p__Ascomycota; c__Saccharomycetes; o__Saccharomycetales; f__Saccharomycetales_fam_Incertae_sedis; g__Candida; g__Candida_unclassified; g__Candida_unclassified	0	0	0	0	0	0	0	0	0	0	0	0	0	0	0	0	0	0	0	0	0	0	0	0	0	0	0	0	0	0	0	0	0	0	0	0	0	0	0	0	0	0	0	0	0	0	0
283	New.ReferenceOTU1570	k__Fungi; p__Ascomycota; p__Ascomycota_unclassified; p__Ascomycota_unclassified; p__Ascomycota_unclassified; p__Ascomycota_unclassified; p__Ascomycota_unclassified; p__Ascomycota_unclassified	0.121876	0	0.206981	0	0	0	0.0685286	0.0586362	0	0.0170303	0	0.0955531	0.0106477	0.0123209	0.0131278	0.0125252	0.0120141	0.00220221	0.00431812	0.00227468	0.00210276	0.0023497	0	0.3853	0.0532898	0.110466	0	0.214629	0	0	0.11404	0.0383396	0.0805424	0.00978485	0	0.0107859	0.0127855	0.0126762	0.0130427	0.336967	0.00226107	0.0727675	0.0523425	0.00231157	0.535242	0.0131858	0
284	New.ReferenceOTU153	k__Fungi; p__Ascomycota; c__Eurotiomycetes; o__Eurotiales; f__Aspergillaceae; g__Aspergillus; g__Aspergillus_unclassified; g__Aspergillus_unclassified	0	0	0	0	0	0	0	0	0	0	0	0	0	0	0	0	0	0	0	0	0	0	0	0	0	0	0	0	0	0	0	0	0	0	0	0	0	0	0	0	0	0	0	0	0	0	0
285	New.ReferenceOTU1375	k__Fungi; p__Ascomycota; c__Eurotiomycetes; o__Chaetothyriales; f__Cyphellophoraceae; g__Cyphellophora; s__Cyphellophora_oxyspora; s__Cyphellophora_oxyspora_unclassified	0	0	0	0	0	0	0	0	0	0	0	0	0	0	0	0	0	0	0	0	0	0	0	0	0	0	0	0	0	0	0.333652	0	0	0	0	0	0	0	0	0	0	0	0	0	0	0.143944	0
286	New.ReferenceOTU1371	k__Fungi; k__Fungi_unclassified; k__Fungi_unclassified; k__Fungi_unclassified; k__Fungi_unclassified; k__Fungi_unclassified; k__Fungi_unclassified; k__Fungi_unclassified	0.000487542	0.000551714	0.000498494	0.000466767	0.000545263	0.0590164	0.000576307	0.000481867	0.000514082	0.000526601	0.000572455	0.000491391	0.00158766	0.00280229	0.00195746	0.00186761	0.0017914	0	0	0	0.000306037	0	0.000563654	0.000475881	0.000505203	0.000437346	0.00055842	0.000561771	0.000518259	0.000482601	0.000478574	0.000495978	0.000495056	0.000498526	0.000480001	0.00160827	0.00190641	0.00189013	0.00341022	0.00168512	0.000793052	0.00476017	0	0	0.0180608	0	0
287	New.ReferenceOTU369	k__Fungi; p__Ascomycota; c__Saccharomycetes; o__Saccharomycetales; f__Saccharomycetales_fam_Incertae_sedis; g__Candida; g__Candida_unclassified; g__Candida_unclassified	0	0	0	0	0	0	0	0	0	0	0	0	0	0	0	0	0	0	0	0	0	0	0	0	0	0	0	0	0	0	0	0	0	0	0	0	0	0	0	0	0	0	0	0	0	0	0
288	New.ReferenceOTU363	k__Fungi; p__Ascomycota; c__Eurotiomycetes; o__Eurotiales; f__Aspergillaceae; f__Aspergillaceae_unclassified; f__Aspergillaceae_unclassified; f__Aspergillaceae_unclassified	0.000274941	0	0	0	0.0285511	0.00307716	0.00584393	0.298282	0	0	0	0	0	0	0	0	0	0	0	0	0	0	0.0134327	0.0317581	0.000614119	0	0.0474724	0.0164735	0.0139992	0.0196604	0.00957922	0.0901983	0.000185304	0	0	0	0	0	0	0	0	0	0	0	0	0	0
289	New.ReferenceOTU366	k__Fungi; p__Basidiomycota; c__Malasseziomycetes; o__Malasseziales; f__Malasseziaceae; g__Malassezia; s__Malassezia_globosa; s__Malassezia_globosa_unclassified	0.0632251	0.016452	0.059438	0.051572	0.279469	0.0396705	2.61137e-05	2.18344e-05	0.08349	0.35798	0.0342966	2.2266e-05	0.238443	0.0325762	0.0304142	0.042371	0.0308676	0.515993	0	0.0568054	0.652264	0.0961741	0.0363361	0.0718063	0.0209489	0.0643874	2.53032e-05	2.5455e-05	0.508183	0.243768	0.0398956	0.00095707	0.142517	0.108198	0.0267368	0.295722	0.0407396	0.030417	0.0498046	0.0297134	0.351036	0.0291482	0.107712	0	0.208462	0.0153335	0
290	New.ReferenceOTU168	k__Fungi; p__Ascomycota; c__Eurotiomycetes; o__Eurotiales; f__Aspergillaceae; g__Aspergillus; g__Aspergillus_unclassified; g__Aspergillus_unclassified	0	0	0	0	0	0	0	0	0	0	0	0	0	0	0	0	0	0	0	0	0	0	0	0	0	0	0	0	0	0	0	0	0	0	0	0	0	0	0	0	0	0	0	0	0	0	0
291	New.ReferenceOTU161	k__Fungi; k__Fungi_unclassified; k__Fungi_unclassified; k__Fungi_unclassified; k__Fungi_unclassified; k__Fungi_unclassified; k__Fungi_unclassified; k__Fungi_unclassified	0	0	0	0	0	0.290621	0	0	0	0	0	0	0	0	0	0	0	0	0	0	0	0	0	0	0	0	0	0	0	0	0	0	0	0	0	0	0	0	0	0	0	0	0	0	0	0	0
292	New.ReferenceOTU162	k__Fungi; p__Basidiomycota; c__Agaricomycetes; o__Agaricales; f__Pluteaceae; g__Volvariella; g__Volvariella_unclassified; g__Volvariella_unclassified	0	0	0	0	0	0	0	0	0	0	0	0	0	0	0	0	0	0.00168947	0.00274159	0.00403907	0.00114371	0.00249064	0	0	0	0	0	0	0	0	0	0	0	0	0	0	0	0	0	0	0	0.00243215	0.0010122	0	0.00470616	0.00233108	5.13981
293	New.ReferenceOTU187	k__Fungi; p__Basidiomycota; c__Malasseziomycetes; o__Malasseziales; f__Malasseziaceae; g__Malassezia; g__Malassezia_unclassified; g__Malassezia_unclassified	0.00537271	0.00607988	0.0054934	0.00514377	0.00600879	0.00589186	0.00635091	0.00531017	0.00566518	0.00580314	0.00630845	0.00541513	0.00493646	0.00571221	0.0200385	0.00580693	0.00556996	0.0802038	0.00552843	0.0159619	0	0.00827866	0.00621146	0.0052442	0.0113249	0.00481955	0.00615378	0.00619072	0.00571121	0.00531827	0.0269856	0.00546567	0.00545552	0.00549375	0.00528961	0.00500056	0.00738473	0.00587694	0.00749082	0.00523949	0.0584381	0.00878291	0	0.0281173	0	0	0
294	New.ReferenceOTU185	k__Fungi; p__Ascomycota; c__Dothideomycetes; o__Capnodiales; o__Capnodiales_unclassified; o__Capnodiales_unclassified; o__Capnodiales_unclassified; o__Capnodiales_unclassified	0.00162183	0.00221571	0.00956976	0.00169047	0.0198731	0.00197183	0.00200075	0.0023122	0.00476455	0.0239677	0.0019043	0.00163463	0.00225344	0.00260757	0.00277832	0.0026508	0.00862243	0	0.0108821	0.019336	0	0	0.00333136	0.00180469	0.00168058	0.00145485	0.00185761	0.00186876	0.07705	0.00286363	0.001592	0.00208275	0.00227536	0.00165837	0.00180014	0.0022827	0.00270588	0.00373392	0.00276031	0.0330551	0.0070948	0.0161317	0.0506955	0	0	0.0517284	0.00832781
295	New.ReferenceOTU508	k__Fungi; k__Fungi_unclassified; k__Fungi_unclassified; k__Fungi_unclassified; k__Fungi_unclassified; k__Fungi_unclassified; k__Fungi_unclassified; k__Fungi_unclassified	0	0	0	0	0	0	0	0	0	0	0	0	0	0	0	0	0	0	0	0	0	0	0	0	0	0	0	0	0	0	0	0	0	0	0	0	0	0	0	0	0	0	0	0	0	0	0
296	New.ReferenceOTU503	k__Fungi; p__Basidiomycota; c__Agaricomycetes; o__Agaricales; f__Agaricaceae; g__Xanthagaricus; g__Xanthagaricus_unclassified; g__Xanthagaricus_unclassified	0	0	0	0	0	0	0	0	0	0	0	0	0	0	0	0	0	0	0	0	0.00114371	0.000498127	0	0	0	0	0	0	0	0	0	0	0	0	0	0	0	0	0	0	0	0.00243215	0.0010122	0	0.00156872	0.00058277	0.451371
297	New.ReferenceOTU989	k__Fungi; p__Ascomycota; c__Eurotiomycetes; o__Eurotiales; f__Aspergillaceae; g__Penicillium; g__Penicillium_unclassified; g__Penicillium_unclassified	0	0.00403746	0	0	0	0	0	0	0	0	0	0	0	0	0	0	0	0.00337895	0	0	1.12427	0.576831	0	0	0	0	0	0	0	0	0	0	0	0	0	0	0	0	0	0	0	0.00243215	0	0	0.00156872	0.00116554	0.102689
298	New.ReferenceOTU988	k__Fungi; k__Fungi_unclassified; k__Fungi_unclassified; k__Fungi_unclassified; k__Fungi_unclassified; k__Fungi_unclassified; k__Fungi_unclassified; k__Fungi_unclassified	0	0	0	0	0	0	0	0	0	0	0	0	0	0	0	0	0	0	0	0	0	0	0	0.000196038	1.43949	0.000218212	0.000144293	0	0	0.00037095	0	0	0.000185304	0.000293784	0	0	0	0	0	0	0	0	0	0.00139066	0.00156872	0	0
299	New.ReferenceOTU983	k__Fungi; p__Basidiomycota; c__Agaricomycetes; o__Agaricales; f__Psathyrellaceae; g__Psathyrella; s__Psathyrella_candolleana; s__Psathyrella_candolleana_unclassified	0	0	0	0	0	0	0	0	0	0	0	0	0	0	0	0	0	0.270316	0	0	0	0	0	0	0	0	0	0	0	0	0	0	0	0	0	0	0.0210352	0	0	0	0	0	0	0	0	0	0.0122614
300	New.ReferenceOTU982	k__Fungi; k__Fungi_unclassified; k__Fungi_unclassified; k__Fungi_unclassified; k__Fungi_unclassified; k__Fungi_unclassified; k__Fungi_unclassified; k__Fungi_unclassified	0.00642383	0.00726936	0.00656814	0.00624394	0.00718437	0.00704455	0.00759341	0.00634907	0.00677353	0.00693848	0.890381	0.00647455	0.247442	0	0	0.0392613	0	0.0018128	0.00219273	0.00187245	0.00173093	0.0367847	0.00742668	0.00627019	0.00665654	0.00576245	0.00735772	0.00740188	0.00682857	0.00635874	0.00630568	0.00653499	0.00652284	0.00656856	0.00632448	0.0207689	0	0	0	0	0.00186124	0.00191074	0.0530036	0.00190282	0.00189192	0.0728544	0
301	New.ReferenceOTU986	k__Fungi; p__Ascomycota; c__Dothideomycetes; o__Pleosporales; f__Coniothyriaceae; g__Coniothyrium; g__Coniothyrium_unclassified; g__Coniothyrium_unclassified	0	0	0	0	0	0.000170953	0	0	0	0	0.271438	0	0	0	0	0	0	0	0	0	0	0	0	0	0	0	0	0	0	0	0	0	0	0	0	0	0	0	0	0	0	0	0	0	0	0	0.0214574
302	New.ReferenceOTU985	k__Fungi; k__Fungi_unclassified; k__Fungi_unclassified; k__Fungi_unclassified; k__Fungi_unclassified; k__Fungi_unclassified; k__Fungi_unclassified; k__Fungi_unclassified	0.155435	0.0125354	0.0176811	1.10359	0.0123889	1.13227	0.0130942	0.0110974	0.0116804	0.0121745	0.0134573	0.0114937	0.97324	0.0262962	0.0152946	0.0145926	0.0154465	0	0	0	0	1.1983	0.152225	0.0108124	0.0114787	0.0100405	0.0126878	0.0127639	0.0117753	0.0109651	0.0108736	0.0119233	0.0112481	0.011327	0.0109061	0.015206	0.015486	0.0147685	0.0151955	0.0131667	0	0	0	0	0	0	0.000766335
303	New.ReferenceOTU212	k__Fungi; p__Ascomycota; c__Dothideomycetes; o__Capnodiales; o__Capnodiales_unclassified; o__Capnodiales_unclassified; o__Capnodiales_unclassified; o__Capnodiales_unclassified	0	0	0	0	0	0	0	0	0	0	0	0	0	0	0	0	0	0	0	0	0	0	0	0	0	0	0	0	0	0	0	0	0	0	0	0	0	0	0	0	0	0	0	0	0	0	0
304	New.ReferenceOTU217	k__Fungi; k__Fungi_unclassified; k__Fungi_unclassified; k__Fungi_unclassified; k__Fungi_unclassified; k__Fungi_unclassified; k__Fungi_unclassified; k__Fungi_unclassified	0	0	0	0	0	0	0	0	0	0	0	0	0	0	0	0	0	0	0	0	0	0	0	0	0	0	0	0	0	0	0	0	0	0	0	0	0	0	0	0	0	0	0	0	0	0	0
305	New.ReferenceOTU215	k__Fungi; p__Basidiomycota; c__Microbotryomycetes; o__Sporidiobolales; f__Sporidiobolaceae; g__Rhodotorula; s__Rhodotorula_mucilaginosa; s__Rhodotorula_mucilaginosa_unclassified	0	0	0	0	0	0	0	0	0	0	0	0	0.739946	0	0	0	0	0	0	0	0	0	0	0	0	0	0	0	0	0	0	0	0	0	0	0.0748349	0.013386	0	0	0	0	0	0	0	0	0	0
306	New.ReferenceOTU214	k__Fungi; k__Fungi_unclassified; k__Fungi_unclassified; k__Fungi_unclassified; k__Fungi_unclassified; k__Fungi_unclassified; k__Fungi_unclassified; k__Fungi_unclassified	0	0	0.290544	0	0	0	0	0.000156825	0	0	0	0.37703	0	0	0	0	0	0	0	0	0	0	0	0	0	0	0	0	0	0	0	0	0	0	0	0	0	0	0	0	0	0	0	0	0	0	0.128744
307	New.ReferenceOTU218	k__Fungi; k__Fungi_unclassified; k__Fungi_unclassified; k__Fungi_unclassified; k__Fungi_unclassified; k__Fungi_unclassified; k__Fungi_unclassified; k__Fungi_unclassified	0.012846	0.0145368	0.0131345	0.0122986	0.0143668	0.0140872	0.0151848	0.0126965	0.0135453	0.0138751	0.0150833	0.0129474	0.0224251	0.0138604	0.00777095	0.108405	0.00711171	0	0	0	0	0	0.0148514	0.0125387	0.0133113	0.0121184	0.0147135	0.0148018	0.0136553	0.0127158	0.0126097	0.0130682	0.0812536	0.0131354	0.0126473	0.0128137	0.00756831	0.00872422	0.00914505	0.00668977	0	0	0	0	0.485681	0	0
308	New.ReferenceOTU9	k__Fungi; k__Fungi_unclassified; k__Fungi_unclassified; k__Fungi_unclassified; k__Fungi_unclassified; k__Fungi_unclassified; k__Fungi_unclassified; k__Fungi_unclassified	0.00225317	0.00254974	0.0503833	0.185111	0.00251992	0.00247088	0.0026634	0.00222694	0.00237582	0.00243368	0.00264559	0.00227096	0.0178779	0.0301373	0.00480238	0.00458196	0.00439498	0	0.0502091	0	0.043543	0	0.00260492	0.00219927	0.00233479	0.03141	0.00258073	0.00259622	0.00239513	0.00223034	0.00221172	0.00229215	0.00228789	0.00962264	0.00221832	0.0104508	0.00467716	0.00587223	0.0177435	0.00413423	0	0	0	0.00147715	0	0.0496794	0.000280494
309	New.ReferenceOTU0	k__Fungi; p__Ascomycota; c__Eurotiomycetes; o__Eurotiales; f__Aspergillaceae; g__Aspergillus; s__Aspergillus_clavatophorus; s__Aspergillus_clavatophorus_unclassified	0.00632364	0.000336455	0	0.00012183	0.0307473	0.0384645	0.00244113	0	0	0	0	0.000692751	0	0	0	0	0	0.00337895	0	0	0	0	0.0110406	0.000588113	0	0	0	0.00164735	0.0386243	0.00111285	0	0	0	0	0.000899462	0	0	0	0	0	0.00482311	0.00243215	0	0	0	0	0
310	New.ReferenceOTU4	k__Fungi; k__Fungi_unclassified; k__Fungi_unclassified; k__Fungi_unclassified; k__Fungi_unclassified; k__Fungi_unclassified; k__Fungi_unclassified; k__Fungi_unclassified	0	0	0	0	0	0	0	0.033247	0	0	0	0	0	0	0	0	0	0	0	0	0	0.285427	0.00441624	0	0	0	0	0	0	0	0.000294745	0	0	0	0	0	0	0	0	0	0	0	0	0.223897	0	0	0
311	New.ReferenceOTU608	k__Fungi; p__Ascomycota; c__Sordariomycetes; o__Hypocreales; f__Hypocreaceae; g__Trichoderma; g__Trichoderma_unclassified; g__Trichoderma_unclassified	0	0	0.226959	0	0	0	0	0	0	0.292307	0	0	0	0	0	0	0	0	0	0	0	0	0	0	0	0	0	0	0	0	0	0	0	0	0.123226	0	0	0	0	0	0	0	0	0	0	0	0
312	New.ReferenceOTU1156	k__Fungi; p__Ascomycota; c__Sordariomycetes; o__Glomerellales; f__Glomerellaceae; g__Colletotrichum; g__Colletotrichum_unclassified; g__Colletotrichum_unclassified	0	0.000336455	0.000304234	2.28504	0	0	0.000147948	0	0	0	0	0.000173188	0	0	0	0	0	0.0912316	0	0	0	0	0	0	0	0	0	0	0	0	0	0	0	0	0	0	0	0	0	0	0	0	0	0	0	0	0
313	New.ReferenceOTU1625	k__Fungi; p__Ascomycota; c__Saccharomycetes; o__Saccharomycetales; f__Saccharomycetales_fam_Incertae_sedis; g__Candida; s__Candida_inconspicua; s__Candida_inconspicua_unclassified	0	0	0	0	0	0	0	0	0	0	0	0	0	0	0	0	0	0	0	0	0	0	0	0	0	0	0	0	0	0.590924	0	0	0	0	0	0	0	0	0	0	0	0	0	0	0	0	0
314	New.ReferenceOTU1155	k__Fungi; k__Fungi_unclassified; k__Fungi_unclassified; k__Fungi_unclassified; k__Fungi_unclassified; k__Fungi_unclassified; k__Fungi_unclassified; k__Fungi_unclassified	0.0409262	0.0454945	0.0987386	0.202606	0.0496903	0.0593803	0.0477171	0.0483998	0.0468338	0.0503942	0.0472049	0.0906434	0.574709	0.0383657	0.0358752	0.0918531	0.0409782	0.00801329	0.102328	0.761575	0.142408	0.00437582	0.0464791	0.042336	0.0485263	0.164668	0.0483253	0.0463238	0.0587114	0.0397955	0.0398512	0.0578208	0.155395	0.0604326	0.0419476	0.0365046	0.0378321	0.0475375	0.0415094	0.0346785	0.0848697	0.102532	0	0.0288828	0.316346	0.10457	0.000766335
315	New.ReferenceOTU1152	k__Fungi; p__Basidiomycota; c__Malasseziomycetes; o__Malasseziales; f__Malasseziaceae; g__Malassezia; s__Malassezia_restricta; s__Malassezia_restricta_unclassified	0.0228912	0.00287028	0.0227089	0.000499005	0.000830153	0.000706987	7.38675e-05	0.001776	0.0438936	0.00917211	0.0013318	0.00345704	0.0109927	0.00385848	0.00499224	0.00305317	0.00292858	0.0133999	0.00512724	0	0.0351082	0.00705911	0.00605088	0.000818451	0	0.0021707	0	0.00280949	0.00142527	0.000505963	0.00823349	0.00712506	0.0505734	0.0126389	0.00281696	0.0260687	0.00442683	0.00308998	0.00707447	0.00649945	0.00882027	0.00175513	0.0631312	0	0.0304775	0.00127784	0.0173191
316	New.ReferenceOTU1150	k__Fungi; p__Ascomycota; c__Saccharomycetes; o__Saccharomycetales; f__Saccharomycetaceae; g__Torulaspora; s__Torulaspora_delbrueckii; s__Torulaspora_delbrueckii_unclassified	0	0	0	0	0	0	0	0	0	1.3783	0	0	0	0	0	0	0	0	0	0.0484688	0	0	0	0	0	0	0	0	0	0	0	0	0	0	0	0	0	0	0	0	0	0	0	0	0	0	0
317	New.ReferenceOTU1623	k__Fungi; k__Fungi_unclassified; k__Fungi_unclassified; k__Fungi_unclassified; k__Fungi_unclassified; k__Fungi_unclassified; k__Fungi_unclassified; k__Fungi_unclassified	0.00137719	0.00569342	0.00140813	0.00221687	0.00154024	0.00235066	0.00162794	0.00136116	0.00145216	0.00148753	0.00161705	0.00138807	0.00271469	0.00314129	0.003347	0.00319338	0.00487818	0	0	0.00164179	0.0578667	0	0.00159219	0.00134425	0.00142708	0.0293941	0.00157741	0.00158687	0.00187853	0.00136324	0.00135186	0.00290665	0.00139842	0.00140822	0.00135589	0.00274993	0.00325972	0.00323188	0.0033253	0.00288133	0.00934587	0	0	0	0.0131905	0	0
318	New.ReferenceOTU1219	k__Fungi; k__Fungi_unclassified; k__Fungi_unclassified; k__Fungi_unclassified; k__Fungi_unclassified; k__Fungi_unclassified; k__Fungi_unclassified; k__Fungi_unclassified	0.00611011	0.00691435	0.00624737	0.00584975	0.0068335	0.00670052	0.00722257	0.00603899	0.00644273	0.00659963	0.00782637	0.00615835	0.00629018	0.00727866	0.0077553	0.00739935	0.0125458	0	0	0	0.198662	0	0.00706398	0.00596397	0.00633146	0.00548103	0.00699839	0.00794585	0.00649508	0.0060482	0.00599773	0.00621584	0.00620429	0.00624777	0.00601561	0.00637185	0.00755307	0.00748855	0.00770503	0.00808548	0	0	0	0	0	0	0.000766335
319	New.ReferenceOTU1749	k__Fungi; k__Fungi_unclassified; k__Fungi_unclassified; k__Fungi_unclassified; k__Fungi_unclassified; k__Fungi_unclassified; k__Fungi_unclassified; k__Fungi_unclassified	0	0	0	0.649108	0	0	0	0	0	0	0	0	0	0	0	0	0	0	0	0	0	0	0	0	0	0	0	0	0	0	0	0	0	0	0	0	0	0	0	0	0	0	0	0	0	0	0
320	New.ReferenceOTU1213	k__Fungi; p__Ascomycota; c__Dothideomycetes; o__Pleosporales; f__Dictyosporiaceae; g__Dictyosporium; s__Dictyosporium_heptasporum; s__Dictyosporium_heptasporum_unclassified	0	0	0	0	0	0	0	0	0	0	0	0	0	0	0	0	0	0	0	0	0	0	0	0	0	0	0	0	0	0	0	0	0	0	0	0	0	0	0	0	0	0	0	0	0	0	0
321	New.ReferenceOTU1214	k__Fungi; p__Basidiomycota; c__Agaricomycetes; o__Agaricales; f__Schizophyllaceae; g__Schizophyllum; s__Schizophyllum_commune; s__Schizophyllum_commune_unclassified	0	0	0	0	0	0	0	0	0	0	0	0	0	0	0	0	0	0	0	0	0	0	0	0	0	0	0	0	0	0	0	0	0	0	0.148771	0	0	0	0	0	0	0	0	0	0	0	0.10039
322	New.ReferenceOTU1741	k__Fungi; p__Ascomycota; c__Eurotiomycetes; o__Eurotiales; f__Aspergillaceae; g__Aspergillus; g__Aspergillus_unclassified; g__Aspergillus_unclassified	0.00818931	0.00140883	0.00103065	0.00395002	0.0112366	0.0165992	0.0127226	0.00695154	0.0100485	0.00553259	6.63119e-05	0.00157996	0.0028578	0.0033069	0.00352345	0.00336173	0.00322455	0.00320912	0.00388169	0.00331472	0.032076	0.00392946	0.0180127	0.00115221	0.0257116	0.00877334	0.0241744	0.0469504	0.0140836	0.00183528	0.00335439	0.00244481	0.00302025	5.77481e-05	0.000918511	0.00884709	0.00343158	0.00340226	0.00350061	0.0169798	0.00329488	0.0033825	0.00328933	0.00336847	0.00334918	0.00332881	0
323	New.ReferenceOTU776	k__Fungi; p__Ascomycota; c__Saccharomycetes; o__Saccharomycetales; f__Saccharomycetales_fam_Incertae_sedis; g__Candida; s__Candida_albicans; s__Candida_albicans_unclassified	0	0	0	0	0	0	0	0	0	0	0	0	0	0	0	0	0	0	0	0	0	0	0	0	0	0	0	0	0	0	0	0	0	0	0	0	0	0	0	0	0	0	0	0	0	0	0
324	New.ReferenceOTU770	k__Fungi; p__Ascomycota; c__Eurotiomycetes; o__Eurotiales; o__Eurotiales_unclassified; o__Eurotiales_unclassified; o__Eurotiales_unclassified; o__Eurotiales_unclassified	0	0	0	0	0	0	0	0	0	0	0	0	0	0	0	0	0	0	0.00274159	0	0	0	0	0	0	0	0	0.978857	0	0.00037095	0	0	0	0	0.000179893	0	0	0	0	0	0	0	0	0	0	0	0.0245227
325	New.ReferenceOTU778	k__Fungi; p__Basidiomycota; c__Agaricomycetes; o__Corticiales; f__Corticiaceae; g__Limonomyces; s__Limonomyces_roseipellis; s__Limonomyces_roseipellis_unclassified	0	0	0	0	0	0	0	0	0	0	0	0	0	0	0	0	0	0	0	0	0	0	0	0	0	0	0	0	0	0	0	0	0	0	0	0	0	0	0	0	0	0	0	0	0	0	0
326	New.ReferenceOTU1581	k__Fungi; p__Ascomycota; c__Leotiomycetes; o__Helotiales; f__Sclerotiniaceae; f__Sclerotiniaceae_unclassified; f__Sclerotiniaceae_unclassified; f__Sclerotiniaceae_unclassified	0	0	0	0	0	0	0	0	0	0	0	0	0	0	0	0	0	0	0	0	0	0	0	0	0.00015353	0	0	0	0	0.00037095	0	0	1.61122	0.000293784	0.000179893	0	0	0	0	0	0	0	0	0	0	0	0
327	New.ReferenceOTU1580	k__Fungi; p__Ascomycota; c__Sordariomycetes; o__Hypocreales; f__Nectriaceae; g__Fusarium; s__Fusarium_chlamydosporum; s__Fusarium_chlamydosporum_unclassified	0.0825642	0.190033	0.084419	0.0790461	0.0923392	0.0905422	0.0975965	0.0816032	0.0870588	0.0891789	0.0969442	0.0832161	1.56522	0.17998	0.191766	0.182964	0.175498	0	0	0	0	0.136598	0.0954536	0.0807476	0.0859267	0.0740637	0.0948	0.0951348	7.00182	0.0817276	0.0810456	0.0841781	0.0839862	2.05859	0.0814324	0.157557	0.247393	0.258199	0.190522	0.165085	0.4116	0	3.86417	0	1.05056	0	0.247526
328	New.ReferenceOTU1565	k__Fungi; p__Ascomycota; c__Eurotiomycetes; o__Eurotiales; f__Aspergillaceae; g__Aspergillus; g__Aspergillus_unclassified; g__Aspergillus_unclassified	0.163208	0.00771914	0.131306	0.0123223	0.31419	0.197253	0.00812493	0.0067419	0.962797	0.00736779	0.00800934	0.00846402	0.0582014	0.0673476	0.0717579	0.0684643	0.325066	0.000418711	0.000506466	0.000432489	0.00800674	0.0255315	0.0101882	0.00665815	0.00706841	0.006119	0.00781297	0.00785986	0.00725107	0.00706156	0.00669583	0.00693933	0.444606	1.12109	0.0067158	0.0589571	0.100068	0.0692897	0.0712927	0.0617742	0.00348503	0.00275225	0.00139093	0.00308219	0.00192751	1.04032	0.058836
329	New.ReferenceOTU1563	k__Fungi; p__Basidiomycota; c__Malasseziomycetes; o__Malasseziales; f__Malasseziaceae; g__Malassezia; s__Malassezia_globosa; s__Malassezia_globosa_unclassified	0	0	0	0	0	0	0	0	0	0	0	0	0	0	0	0	0	0	0	0	0	0	0	0	0	0	0	0	0	0	0	0	0	0	0	0	0	0	0	0	0	0	0	0	0	0	0
330	New.ReferenceOTU1562	k__Fungi; k__Fungi_unclassified; k__Fungi_unclassified; k__Fungi_unclassified; k__Fungi_unclassified; k__Fungi_unclassified; k__Fungi_unclassified; k__Fungi_unclassified	0	0	0.096138	0	0	0	0	0	0	0	0	0	0	0	0	0	0	0	0	0	0	0	0	0	0	0	0	0	0	0	0	0	0	0	0	0	0	0	0	0	0	0	0	0	0	0	0
331	New.ReferenceOTU1361	k__Fungi; p__Ascomycota; c__Sordariomycetes; o__Xylariales; f__Xylariales_fam_Incertae_sedis; g__Phialemoniopsis; s__Phialemoniopsis_ocularis; s__Phialemoniopsis_ocularis_unclassified	0	0	0	0	0	0	0	0	0	0	0	0	0	0	0	0	0	0	0	0	0	0.17285	0	0	0	0	0	0	0	0	0	0	0	0	0	0	0	0	0	0	0	0	0	0	0	0	0
332	New.ReferenceOTU379	k__Fungi; p__Basidiomycota; c__Malasseziomycetes; o__Malasseziales; f__Malasseziaceae; g__Malassezia; s__Malassezia_restricta; s__Malassezia_restricta_unclassified	0	0	0	0	0	0	0	0	0	0	0	0	0	0	0	0	0	0.00168947	0	0	0	0	0	0	0	0	0	0	0	0	0	0	0	0	0	0	0	0	0	0	0	0	0	0	0	0.00058277	0.00224286
333	New.ReferenceOTU370	k__Fungi; k__Fungi_unclassified; k__Fungi_unclassified; k__Fungi_unclassified; k__Fungi_unclassified; k__Fungi_unclassified; k__Fungi_unclassified; k__Fungi_unclassified	0	0	0.522979	0	0	0	0	0	0	0	0	0	0	0	0	0	0	0	0	0	0	0	0	0	0	0	0	0	0	0	0.706652	0	0	0	0	0	0	0	0	0	0	0	0	0	0	0	0
334	New.ReferenceOTU374	k__Fungi; p__Ascomycota; c__Eurotiomycetes; o__Eurotiales; f__Aspergillaceae; f__Aspergillaceae_unclassified; f__Aspergillaceae_unclassified; f__Aspergillaceae_unclassified	0.000824823	0	0	0	0.0181689	0.00119667	0.00125755	0.351603	0	0.000441551	0	0	0	0	0	0	0	0	0	0	0	0	0.00276015	0.0525381	0.0056806	0	0.711798	0.0194388	0.0151798	0.00037095	0.0884236	0.067151	0.000555914	0.000293784	0	0	0	0	0	0	0	0	0	0	0	0	0
335	New.ReferenceOTU1530	k__Fungi; p__Basidiomycota; c__Malasseziomycetes; o__Malasseziales; f__Malasseziaceae; g__Malassezia; s__Malassezia_globosa; s__Malassezia_globosa_unclassified	0.04919	0.0118968	0.0522968	0.0611781	0.0214294	0.00277932	0.00299586	0.00250492	0.0635741	0.152768	0.00634671	0.00255443	0.017137	0.0140651	0.0131026	0.0125012	0.0119911	0.096048	0.0103982	0.00296816	0.0252589	0.0692077	0.00612522	0.00324744	0.00262623	0.00649308	0.00290287	0.00292029	0.116647	0.00397264	0.0350565	0.00257828	0.0815515	0.0888491	0.00561887	0.0652777	0.0195324	0.012652	0.0264382	0.0112797	0.0609522	0.0146517	0.00748471	0.00463474	0.00195162	0.00624079	0
336	New.ReferenceOTU178	k__Fungi; p__Ascomycota; c__Orbiliomycetes; o__Orbiliales; f__Orbiliaceae; f__Orbiliaceae_unclassified; f__Orbiliaceae_unclassified; f__Orbiliaceae_unclassified	0	0	0	0	0	0	0	0	0	0	0	0	0	0	0	0	0	0	0	0	0	0	0	0	0	0	0	0	0	0	0	0	0.926894	0	0	0	0	0	0	0	0	0	0	0	0	0	0
337	New.ReferenceOTU176	k__Fungi; p__Ascomycota; c__Sordariomycetes; o__Microascales; f__Microascaceae; g__Microascus; s__Microascus_trigonosporus; s__Microascus_trigonosporus_unclassified	0	0	0	0	0	0	0	0	0	0	0.0149481	0	0	0	0	0	0	0	0	0	0	0	0	0	0	0	0	0	0	0	0	0	0	0	0	0	0	0	0	0	0	0	0	0	0	0	0
338	New.ReferenceOTU174	k__Fungi; p__Ascomycota; c__Saccharomycetes; o__Saccharomycetales; f__Saccharomycetales_fam_Incertae_sedis; g__Starmerella; s__Starmerella_etchellsii; s__Starmerella_etchellsii_unclassified	0	0	0	0	0	0	0	0	0	0	0	0	0	0	0	0	0	0	0	0	0	0	0	0	0	0	0	0	0	0	0	0	0	0	0	0	0	0	0	0	0	0	0	0	0	0	0
339	New.ReferenceOTU172	k__Fungi; p__Ascomycota; c__Sordariomycetes; o__Hypocreales; f__Nectriaceae; f__Nectriaceae_unclassified; f__Nectriaceae_unclassified; f__Nectriaceae_unclassified	0	0	0	0	0	0	0	0	0	0	0	0	0	0	0	0	0	0	0	0	0	0.000498127	0	0	0	0	0	0	0.102548	0	0	0	0	0	0	0	0	0	0	0	0	0	0.00607323	0	0	0	0
340	New.ReferenceOTU171	k__Fungi; p__Ascomycota; c__Saccharomycetes; o__Saccharomycetales; f__Saccharomycetales_fam_Incertae_sedis; g__Candida; s__Candida_argentea; s__Candida_argentea_unclassified	0	0	0	0	0	0	0	0	0	0	0	0	0	0	0	0	0	0	0	0	0	0	0	0	0	0	0	0	0	0	0	0	0	0	0	0	0	0	0	0	0	0	0	0	0	0	0
341	New.ReferenceOTU1027	k__Fungi; p__Basidiomycota; c__Exobasidiomycetes; o__Microstromatales; f__Quambalariaceae; g__Quambalaria; g__Quambalaria_unclassified; g__Quambalaria_unclassified	0	0	0	0	0	0	0	0	0	0	0	0	0	0	0	0	0	0	0	0	0	0	0	0	0	0	0	0	0	0	0	0	0	0	3.35481	0	0	0	0	0	0	0	0	0	0	0	0
342	New.ReferenceOTU197	k__Fungi; k__Fungi_unclassified; k__Fungi_unclassified; k__Fungi_unclassified; k__Fungi_unclassified; k__Fungi_unclassified; k__Fungi_unclassified; k__Fungi_unclassified	0.0442594	0.0783969	0.0459519	0.0424667	0.0494994	0.243	0.052544	0.0437442	0.0466688	0.0478053	9.9042	0.0451388	0.266425	0.308293	0.328481	0.313405	0.300615	0.151057	0.182716	0.156027	0.144235	0.161173	0.0513097	0.0432008	0.0458627	0.039786	0.0508041	0.050998	0.0470479	0.0438109	0.0434453	0.0450252	1.85529	0.0452566	0.0435749	0.269884	0.494486	0.317183	0.326352	0.28278	0.255566	0.159218	0.154832	0.158558	0.15765	0.156691	0
343	New.ReferenceOTU519	k__Fungi; k__Fungi_unclassified; k__Fungi_unclassified; k__Fungi_unclassified; k__Fungi_unclassified; k__Fungi_unclassified; k__Fungi_unclassified; k__Fungi_unclassified	0	0	0	0	0	0	0	0	0	0	0	0	0	0	0	0	0	0	0	0.00807814	0	0.00249064	0	0	0	0	0	0	0	0	0	0	0	0	0	0	0	0	0	0	0.0016077	0	0	0	0	0.544889	0
344	New.ReferenceOTU516	k__Fungi; k__Fungi_unclassified; k__Fungi_unclassified; k__Fungi_unclassified; k__Fungi_unclassified; k__Fungi_unclassified; k__Fungi_unclassified; k__Fungi_unclassified	0	0	0.303626	0	0	0	0	0	0	0	0	0	0	0	0.00392359	0	0	0	0	0	0	0	0	0	0	0	0	0	0	0	0	0	0	0	0	0	0	0	0	0	0	0	0	0	0	0	0
345	New.ReferenceOTU991	k__Fungi; p__Ascomycota; c__Eurotiomycetes; o__Eurotiales; f__Aspergillaceae; g__Aspergillus; g__Aspergillus_unclassified; g__Aspergillus_unclassified	0.000694964	5.14096e-05	4.64505e-05	0.00119476	5.08085e-05	0.0016653	0.00110226	4.49012e-05	4.79031e-05	4.90696e-05	5.33424e-05	0.000864083	0.00126989	0.00528428	0	0	0.000959242	0	0.0012222	0	0.00416067	2.76019e-05	0.0022261	4.43434e-05	0.000409783	4.07526e-05	5.20345e-05	0.00316578	0.000446754	4.49696e-05	4.45944e-05	0.000407997	0.002235	4.64535e-05	0.00216966	0	0	0.000647681	0	0	0.000643855	0.00641083	0.00308721	0	0	8.07184e-05	0
346	New.ReferenceOTU994	k__Fungi; k__Fungi_unclassified; k__Fungi_unclassified; k__Fungi_unclassified; k__Fungi_unclassified; k__Fungi_unclassified; k__Fungi_unclassified; k__Fungi_unclassified	0	0	0	0	0	0	0	0	0	0	0	0	0.59594	0	0	0	0	0	0	0	0	0	0	0	0	0	0	0	0	0	0	0	0	0	0	0	0	0	0	0	0	0	0	0	0	0	0
347	New.ReferenceOTU201	k__Fungi; k__Fungi_unclassified; k__Fungi_unclassified; k__Fungi_unclassified; k__Fungi_unclassified; k__Fungi_unclassified; k__Fungi_unclassified; k__Fungi_unclassified	0	0	0	0.246218	0	0	0	0	0	0	0	0	0	0	0	0	0	0	0	0	0	0	0	0	0	0	0	0	0	0	0	0	0	0	0	0	0	0	0	0	0	0	0	0	0	0	0
348	New.ReferenceOTU207	k__Fungi; k__Fungi_unclassified; k__Fungi_unclassified; k__Fungi_unclassified; k__Fungi_unclassified; k__Fungi_unclassified; k__Fungi_unclassified; k__Fungi_unclassified	0	0	0	0	0	0	0	0	0	0	0	0	0	0	0	0	0	0	0	0	0	0	0	0	0	0	0	0	0	0	0	0	0	0	0	0	0	0	0	0	0	0	0.0010122	0	0.487872	0	0
349	New.ReferenceOTU38	k__Fungi; p__Ascomycota; c__Dothideomycetes; o__Pleosporales; f__Phaeosphaeriaceae; g__Phaeosphaeria; s__Phaeosphaeria_oryzae; s__Phaeosphaeria_oryzae_unclassified	0	0	0	0	0	0	0	0	0	0	0	0	0	0	0	0	0	0	0	0	0	0	0	0	0	0	0	0	0	0	0	0	0	0	0.630703	0	0	0	0	0	0	0	0	0	0	0	0
350	New.ReferenceOTU34	k__Fungi; p__Basidiomycota; c__Agaricomycetes; o__Agaricales; f__Agaricaceae; g__Echinoderma; s__Echinoderma_echinaceum; s__Echinoderma_echinaceum_unclassified	0	0	0	0	0	0	0	0	0	0	0	0	0	0	0	0	0	0	0.00822478	0	0.00114371	0.00149438	0	0	0	0	0	0	0	0	0	0	0	0	0	0	0	0	0	0	0.00321541	0.00243215	0.00506103	0.00139066	0.00313744	0	1.03838
351	New.ReferenceOTU35	k__Fungi; p__Ascomycota; p__Ascomycota_unclassified; p__Ascomycota_unclassified; p__Ascomycota_unclassified; p__Ascomycota_unclassified; p__Ascomycota_unclassified; p__Ascomycota_unclassified	0	0	0	0	0	0	0	0	0	0	0	0	0	0	0	0	0	0	0	0	0	0	0	0	0	0	0	0	0	0	0	0	0	0	0	0	0	0	0	0	0	0	0	0	0	0	0
352	New.ReferenceOTU32	k__Fungi; k__Fungi_unclassified; k__Fungi_unclassified; k__Fungi_unclassified; k__Fungi_unclassified; k__Fungi_unclassified; k__Fungi_unclassified; k__Fungi_unclassified	0	0.2695	0.364777	0	0	0.958022	0	0	0	0	0.108433	0	0	0	0	0	0	0	0	0	0	0	0	0.000392076	34.915	0.000327318	0.000432879	0	0.000505995	0.00111285	0.000442118	0	0.000926524	0.000587568	0.00107935	0.0662824	0	0	0	0	0	0	0	0	0	0	0.454725
353	New.ReferenceOTU1772	k__Fungi; p__Ascomycota; c__Saccharomycetes; o__Saccharomycetales; f__Saccharomycetales_fam_Incertae_sedis; g__Candida; g__Candida_unclassified; g__Candida_unclassified	0	0	0	0	0	0	0	0	0	0	0	0	0	0	0	0	0	0	0	0	0	0	0	0	0	0	0	0	0	0	0	0	0	0	0	0	0	0	0	0	0	0	0	0	0	0	0
354	New.ReferenceOTU743	k__Fungi; k__Fungi_unclassified; k__Fungi_unclassified; k__Fungi_unclassified; k__Fungi_unclassified; k__Fungi_unclassified; k__Fungi_unclassified; k__Fungi_unclassified	0.0190201	0	0.0244395	0.0851894	0	0	0.0182045	0	0	0	0	0	0.00179778	0.0020803	0.00221653	0.00211479	0.00202849	0	0	0	0	0	0.000848361	0.023461	0	0	0	0	0	0	0	0	0	0	0	0.00797131	0.00215873	0.00214029	0.00220216	0.0346592	0	0	0.112638	0	0	0	0
355	New.ReferenceOTU747	k__Fungi; k__Fungi_unclassified; k__Fungi_unclassified; k__Fungi_unclassified; k__Fungi_unclassified; k__Fungi_unclassified; k__Fungi_unclassified; k__Fungi_unclassified	0.0250836	0.0923735	0.500382	0.0240147	0.0280533	0.0276379	0.0296505	0.0250312	0.026449	0.720317	0.344603	0.0252816	0.186444	0.215743	0.229871	0.21932	0.293892	0.146935	0.13	0.111012	0.104106	0.114673	0.02914	0.0246333	0.0259922	0.0246677	0.0287302	0.0289026	0.0266639	1.47009	0.39799	0.0255761	0.0254702	4.4955	0.024833	0.188864	0.223876	0.221964	0.22838	0.197889	0.187533	0.444648	0.295351	0.112812	0.112166	0.111484	0.00689701
356	New.ReferenceOTU746	k__Fungi; p__Basidiomycota; c__Ustilaginomycetes; o__Violaceomycetales; f__Violaceomycetaceae; g__Violaceomyces; s__Violaceomyces_palustris; s__Violaceomyces_palustris_unclassified	0	0	0	1.11291	0	0	0	0	0	0.000220776	0	0	0	0	0	0	0	0	0	0	0	0	0	0	0	0	0	0	0	0	0	0	0	0	0	0	0	0	0	0	0.0466234	0	0	0	0	0	0
357	New.ReferenceOTU1170	k__Fungi; p__Basidiomycota; c__Malasseziomycetes; o__Malasseziales; f__Malasseziaceae; g__Malassezia; s__Malassezia_restricta; s__Malassezia_restricta_unclassified	0.0525579	0.0455436	0.0193765	0.125989	0.013067	0.0109817	0.010127	0.0154646	0.0209984	0.0164696	0.0115871	0.012877	0	0.101526	0	0	0.106218	0.240057	0.0989842	0	0	0.267729	0.0158867	0.0238682	0.0239307	0.134416	0.00966799	0.00972601	0.00982375	0.0109758	0.0848794	0.0275186	0.0244665	0.0136712	0.356149	0.00112252	0.210552	0.077608	0.0690895	0	0.121527	0.000145032	0	0.0551608	0	0.0237764	0.0262446
358	New.ReferenceOTU1173	k__Fungi; k__Fungi_unclassified; k__Fungi_unclassified; k__Fungi_unclassified; k__Fungi_unclassified; k__Fungi_unclassified; k__Fungi_unclassified; k__Fungi_unclassified	0	0	0	0	0	0	0	0	0	0	0	0	0	0	0	0	0	0.0168947	0	0	0	0	0	0	0	0	0	0	0	0	0	0	0	0.562303	0	0	0	0	0	0	0	0	0	0	0	0	0
359	New.ReferenceOTU1175	k__Fungi; p__Basidiomycota; c__Malasseziomycetes; o__Malasseziales; f__Malasseziaceae; g__Malassezia; s__Malassezia_restricta; s__Malassezia_restricta_unclassified	0.00051049	0.000352187	0.000798471	7.33766e-05	8.57163e-05	8.40482e-05	9.05965e-05	0.000446948	0.00127975	0.00112791	8.9991e-05	7.72475e-05	0.0019045	0	0	0	0.0014429	0	0	0	0	0.000505011	8.86073e-05	7.48093e-05	7.94188e-05	6.87515e-05	8.77845e-05	8.83114e-05	8.14712e-05	7.58658e-05	0.000191507	7.79686e-05	0.00592592	0.0017009	7.5457e-05	0	0	0	0	0.0011111	0.00179866	0	0.00228356	0	0	0.000605553	0
360	New.ReferenceOTU1178	k__Fungi; p__Ascomycota; c__Eurotiomycetes; o__Eurotiales; f__Aspergillaceae; g__Aspergillus; s__Aspergillus_ruber; s__Aspergillus_ruber_unclassified	0	0	0	0	0	0	0	0	0	0	0	0	0	0	0	0	0	0	0	0	0	0	0	0	0	0	0	0	0	0	0	0	0	0	0	0	0	0	0	0	0	0	0	0	0	0	0
361	New.ReferenceOTU1551	k__Fungi; p__Ascomycota; c__Eurotiomycetes; o__Eurotiales; f__Aspergillaceae; g__Aspergillus; g__Aspergillus_unclassified; g__Aspergillus_unclassified	3.3992	0.937438	0.302656	0.280307	40.7143	15.596	58.6759	0.841511	0.309888	0.555685	0.343103	0.296469	4.92281	5.27512	5.62056	5.36259	5.20535	4.82689	5.83853	4.98573	4.6089	5.19082	47.5013	1.00302	3.52901	0.261056	0.377053	39.1605	16.131	1.76562	1.62849	6.56032	0.635786	0.299363	0.288062	4.61792	5.474	5.42724	5.58413	5.12674	4.95589	5.08769	4.94754	5.06838	5.03757	5.00693	0
362	New.ReferenceOTU1557	k__Fungi; p__Ascomycota; p__Ascomycota_unclassified; p__Ascomycota_unclassified; p__Ascomycota_unclassified; p__Ascomycota_unclassified; p__Ascomycota_unclassified; p__Ascomycota_unclassified	0	0	0	0	0	0	0	0	0	0	0	0	0	0	0	0	0	0	0.562026	0	0	0	0	0	0	0	0	0	0	0	0	0	0	0	0	0	0	0	0	0	0	0	0	0	0	0.00058277	0.02299
363	New.ReferenceOTU1555	k__Fungi; p__Ascomycota; c__Eurotiomycetes; o__Eurotiales; f__Aspergillaceae; g__Aspergillus; g__Aspergillus_unclassified; g__Aspergillus_unclassified	0.0106787	0.00136432	0.000421925	0.000719999	0.00134901	0.0224899	0.000487786	0.000407852	0.000435118	0.000445715	0.000484525	0.000877817	0.00334868	0.00721705	0	0	0.00094666	0	0.00595497	0	0.0197235	0	0.00358527	0.000402785	0.000427603	0.000370169	0.000472646	0.000475482	0.0160332	0.000408473	0.000405065	0.000419795	0.000748496	0.000421952	0.0124009	0.01015	0.00538726	0.000469529	0	0	0.00320466	0.00321524	0.00774844	0	0	0.000559397	0.0427111
364	New.ReferenceOTU1005	k__Fungi; p__Ascomycota; c__Eurotiomycetes; o__Eurotiales; o__Eurotiales_unclassified; o__Eurotiales_unclassified; o__Eurotiales_unclassified; o__Eurotiales_unclassified	0	0	0	0	0	0	0	0	0	0	0	0	0	0	0	0	0	0	0	0	0	0	0	0	0	0	0	0	0	0	0	0	0	0	0	0	0	0	0	0	0	0	0	0	0	0	0
365	New.ReferenceOTU1397	k__Fungi; p__Ascomycota; c__Saccharomycetes; o__Saccharomycetales; f__Saccharomycetales_fam_Incertae_sedis; g__Candida; g__Candida_unclassified; g__Candida_unclassified	0	0	0	0	0	0	0	0	0	0	0	0	0	0	0	0	0	0	0	0	0	0	0	0	0	0	0	0	0	0	0	0	0	0	0	0	0	0	0	0	0	0	0	0	0	0	0
366	New.ReferenceOTU1393	k__Fungi; p__Ascomycota; c__Saccharomycetes; o__Saccharomycetales; f__Saccharomycetales_fam_Incertae_sedis; g__Candida; s__Candida_albicans; s__Candida_albicans_unclassified	0	0	0	0	0	0	0	0	0	0	0	0	0	0	0	0	0	0	0	0	0	0	0	0	0	0	0	0	0	0	0	0	0	0	0	0	0	0	0	0	0	0	0	0	0	0	0
367	New.ReferenceOTU1480	k__Fungi; p__Ascomycota; c__Eurotiomycetes; o__Eurotiales; f__Aspergillaceae; g__Aspergillus; g__Aspergillus_unclassified; g__Aspergillus_unclassified	0.00120866	0.000561319	0.000507173	0.00205376	0.00158975	0.00275945	0.00384583	0.000490256	0.000523032	0.001108	0.00119741	0.0027444	0.00605727	0.00927332	0	0	0	0	0.00551083	0	0.0058812	0.00118026	0.00343511	0.000484165	0.000911937	0.00044496	0.000568141	0.00569533	0.00271312	0.000491003	0.000486906	0.00129846	0.00290516	0.000507205	0.00142089	0.00558038	0.00269194	0.00276512	0	0	0.000437348	0.0169503	0.00122492	0	0.00386371	0.00115195	0
368	New.ReferenceOTU1483	k__Fungi; k__Fungi_unclassified; k__Fungi_unclassified; k__Fungi_unclassified; k__Fungi_unclassified; k__Fungi_unclassified; k__Fungi_unclassified; k__Fungi_unclassified	0.00949237	0.0110162	0.0191343	0.224798	0.0106162	0.014174	0.0112206	0.00950979	0.0100091	0.0102529	0.0111456	0.00956732	0.345463	0	0	0	0	0	0.0726498	0	0	0.0189701	0.0109743	0.00926533	0.00996145	0.60915	0.01099	0.0109376	0.010228	0.00939619	0.00931778	0.0104684	0.0097898	0.00970623	0.00934556	0.0386506	0.00472673	0.0187556	0.0513727	0.00786526	0	0	0	0	0.416438	0	0
369	New.ReferenceOTU1487	k__Fungi; p__Ascomycota; c__Dothideomycetes; o__Pleosporales; o__Pleosporales_unclassified; o__Pleosporales_unclassified; o__Pleosporales_unclassified; o__Pleosporales_unclassified	0.000274941	0	0	0.00012183	0.462208	0	0.0723463	0.000156825	0.000168844	0	0	0	0	0	0	0	0	0	0	0	0	0	0	0.149577	0	0	0.214708	0	0.000168665	0.00037095	0.000147373	0.000229707	0	0	0	0	0	0	0	0	0	0	0	0	0	0	0
370	New.ReferenceOTU692	k__Fungi; p__Ascomycota; p__Ascomycota_unclassified; p__Ascomycota_unclassified; p__Ascomycota_unclassified; p__Ascomycota_unclassified; p__Ascomycota_unclassified; p__Ascomycota_unclassified	0	0	0	0	0	0	0	0	0	0	0	0	0	0	0	0	0	0	0	0	0	0	0	0	0	0	0	0	0	0	0	0	0	0	0	0	0	0	0	0	0	0	0	0	0	0	0
371	New.ReferenceOTU343	k__Fungi; p__Ascomycota; c__Dothideomycetes; o__Pleosporales; f__Pleosporaceae; g__Exserohilum; s__Exserohilum_rostratum; s__Exserohilum_rostratum_unclassified	0.00494894	0	0	0	0.00199658	0	0.000221921	0.0194463	0	0	0	0	0	0	0	0	0.00117394	0	0	0	0	0	0.00220812	0.0197998	0.00015353	0	0.000865759	0.00593047	0.0138305	0.00408045	0.0123793	0.0160029	0.000185304	0.000587568	0	0	0	0	0	0	0	0	0	0	0	0	0
372	New.ReferenceOTU690	k__Fungi; p__Ascomycota; c__Dothideomycetes; o__Pleosporales; f__Periconiaceae; g__Periconia; s__Periconia_pseudodigitata; s__Periconia_pseudodigitata_unclassified	0	0	0	0	0	0	0	0	0	0	0	0	0	0	0	0	0	0	0	0	0	0	0	0	0	0	0.000144293	0	0	0	0	7.65516e-05	0	0	0.400081	0	0	0	0	0	0	0	0	0	0	0	0
373	New.ReferenceOTU524	k__Fungi; p__Ascomycota; c__Saccharomycetes; o__Saccharomycetales; f__Metschnikowiaceae; g__Clavispora; s__unidentified; s__unidentified_unclassified	0.906755	0	0	0	0	0	0	0	0	0.000220776	0	0	0	0	0	0	0	0.00337895	0.00274159	3.45744	0	0.000498127	0.00717639	0	0	0	0	0	0	0	0	0	0	0	0	0	0	0	0	0	0	0	0.0010122	0	0	0	0
374	New.ReferenceOTU235	k__Fungi; p__Ascomycota; c__Eurotiomycetes; o__Eurotiales; f__Aspergillaceae; g__Aspergillus; g__Aspergillus_unclassified; g__Aspergillus_unclassified	1.01563	1.13199	1.48362	1.37328	4.64187	11.7067	3.86487	5.51731	2.67344	2.39604	0.263733	0.560735	2.50489	2.89949	3.18327	2.96255	2.83179	2.51796	3.04568	2.60605	3.06721	2.68659	4.61869	0.630289	14.332	0.929967	49.9553	9.04146	3.51035	1.25045	1.59192	2.30604	2.12243	0.185614	0.909047	2.6827	3.03586	2.98212	3.06832	2.9006	2.58525	2.65716	2.5809	2.64299	2.62786	2.61188	0.362476
375	New.ReferenceOTU233	k__Fungi; p__Ascomycota; c__Eurotiomycetes; o__Eurotiales; f__Aspergillaceae; f__Aspergillaceae_unclassified; f__Aspergillaceae_unclassified; f__Aspergillaceae_unclassified	0.0395915	0.0248977	0.000304234	0.000243659	4.08221	0.97563	6.64994	1.52011	0.00033769	0.00264931	0.000474542	0	0	0	0	0	0	0	0	0	0	0	5.68904	0.0143108	0.215095	0	0.096965	2.92141	0.168665	0.247053	0.0247586	0.46799	0.00481792	0	0	0	0	0	0	0	0	0	0	0	0	0	0
376	New.ReferenceOTU238	k__Fungi; k__Fungi_unclassified; k__Fungi_unclassified; k__Fungi_unclassified; k__Fungi_unclassified; k__Fungi_unclassified; k__Fungi_unclassified; k__Fungi_unclassified	0	0	0	0	0	0	0	0	0	0	0	0	0	0	0	0	0	0	0	0	0	0.000498127	0	0	0	0	0	0	0	0	0	0	0	0	0	0	0	0	0	0	0.723467	0	0	0	0	0.00058277	0
377	New.ReferenceOTU832	k__Fungi; p__Basidiomycota; c__Malasseziomycetes; o__Malasseziales; f__Malasseziaceae; g__Malassezia; s__Malassezia_restricta; s__Malassezia_restricta_unclassified	0	0	0	0	0	0	0	0	0	0	0	0	0	0	0	0	0	0	0	0	0	0	0	0	0	0	0	0	0	0	0	0	0	0.000293784	0.000179893	0	0	0	0	0	0	0	0	0	0.00156872	0.00058277	0.0172555
378	New.ReferenceOTU834	k__Fungi; p__Basidiomycota; c__Malasseziomycetes; o__Malasseziales; f__Malasseziaceae; g__Malassezia; g__Malassezia_unclassified; g__Malassezia_unclassified	57.3838	23.4779	10.7352	60.7895	11.7408	39.3129	14.5919	21.5947	13.1614	11.6503	12.9251	35.1905	26.431	62.0928	73.3651	67.1916	60.5065	50.4295	41.7915	59.3856	4.10095	57.4671	12.9856	24.4864	31.5462	55.0396	12.2889	12.0954	11.1583	51.2797	20.3593	22.3998	11.1268	10.7346	66.4845	37.9688	69.7602	64.0523	71.9185	47.5734	58.0012	75.0561	4.09692	78.7591	4.72903	56.7204	0.584708
379	New.ReferenceOTU668	k__Fungi; k__Fungi_unclassified; k__Fungi_unclassified; k__Fungi_unclassified; k__Fungi_unclassified; k__Fungi_unclassified; k__Fungi_unclassified; k__Fungi_unclassified	0	0	0	0	0	0	0	0	0.456556	0	0	0	0	0	0	0	0	0.0979895	0.0301575	0	0	0	0.00018401	0	0	0	0	0	0	0	0	0	0	0	0	0	0	0	0	0	0	0	0	0	0	0	0
380	New.ReferenceOTU23	k__Fungi; p__Ascomycota; c__Saccharomycetes; o__Saccharomycetales; f__Saccharomycetales_fam_Incertae_sedis; g__Candida; s__Candida_tropicalis; s__Candida_tropicalis_unclassified	0	0	0	0	0	0	0	0	0	0	0	0	0	0	0	0	0	0	0	0	0	0	0	0	0	0	0	0	0	0	0	0	0	0	0	0	0	0	0	0	0	0	0	0	0	0	0
381	New.ReferenceOTU27	k__Fungi; k__Fungi_unclassified; k__Fungi_unclassified; k__Fungi_unclassified; k__Fungi_unclassified; k__Fungi_unclassified; k__Fungi_unclassified; k__Fungi_unclassified	0.000416563	0.000232099	0.00020971	0.0288688	0.000229385	0.000224921	0.000413128	0.000202715	0.000216268	0.000221535	0.000240825	0.000206722	6.56098e-05	7.59201e-05	0.0124451	7.7179e-05	7.40295e-05	0.000430675	0.000520937	0.000444846	0.000411225	0.00110814	0.000237122	0.000200197	0.000212533	0.000855306	0.00023492	0.00023633	0.000218025	0.000203024	0.00020133	0.000208652	0.000208264	0.000209724	0.000201931	6.64616e-05	7.87824e-05	7.81095e-05	8.03674e-05	6.96373e-05	0.000442184	0.000453944	0.000441439	0.00045206	0.000449472	0.000446738	0
382	New.ReferenceOTU26	k__Fungi; p__Ascomycota; c__Saccharomycetes; o__Saccharomycetales; f__Saccharomycetales_fam_Incertae_sedis; g__Starmerella; s__Starmerella_etchellsii; s__Starmerella_etchellsii_unclassified	0.0167356	0.0858166	0.0171115	0.0160225	0.018717	0.0183527	0.0197826	0.0165408	0.0184241	0.0180764	0.0196504	0.0168677	0.0721181	0.0834512	0.088916	0.0848349	0.081373	0.00713596	0.00863153	0.0125763	0.00681369	0.00761386	0.0194895	0.0163353	0.0174597	0.0150125	0.0193901	0.0192836	0.01779	0.016566	0.0164278	0.0170252	0.0169935	2.65803	0.0166148	0.0730545	0.172361	0.0858577	0.0883396	0.0765451	0.0114706	0.00752151	0.407799	0.0074903	0.00744742	0.00740212	0.0314757
383	New.ReferenceOTU25	k__Fungi; k__Fungi_unclassified; k__Fungi_unclassified; k__Fungi_unclassified; k__Fungi_unclassified; k__Fungi_unclassified; k__Fungi_unclassified; k__Fungi_unclassified	0	0	0	0	0	0	0	0	0	0	0	0	0	0	0	0	0	0	0	0	0	0	0	0	0	0	0	0	0	0	0	0	0	0	0	0	0	0	0	0	0	0	0	0	0	0	0
384	New.ReferenceOTU24	k__Fungi; p__Ascomycota; c__Eurotiomycetes; o__Eurotiales; o__Eurotiales_unclassified; o__Eurotiales_unclassified; o__Eurotiales_unclassified; o__Eurotiales_unclassified	0	0	0	0	0	0	0	0	0	0	0	0	0	0	0	0	0	0	0	0	0	0	0	0	0	0	0	0	0	0	0	0	0	0	0	0	0	0	0	0	0	0	0	0	0	0	0
385	New.ReferenceOTU756	k__Fungi; k__Fungi_unclassified; k__Fungi_unclassified; k__Fungi_unclassified; k__Fungi_unclassified; k__Fungi_unclassified; k__Fungi_unclassified; k__Fungi_unclassified	0	0	0	0.0548233	0	0	0	0	0	0	0	0.000173188	0	0	0	0	0	0	0	0	0	0	0	0	0	0	0	0	0	0	0	0	0	0	0	0	0	0	0	0	0	0	0	0	0	0	0
386	New.ReferenceOTU754	k__Fungi; k__Fungi_unclassified; k__Fungi_unclassified; k__Fungi_unclassified; k__Fungi_unclassified; k__Fungi_unclassified; k__Fungi_unclassified; k__Fungi_unclassified	0	0	0	0	0	0	0.0293676	0	0	0	0	0	0	0	0	0	0	0	0	0	0	0	0	0	0	0	0	0	0	0.029676	0	0	0	0	0	0	0	0	0	0	0	0	0	0	0	0	0
387	New.ReferenceOTU753	k__Fungi; k__Fungi_unclassified; k__Fungi_unclassified; k__Fungi_unclassified; k__Fungi_unclassified; k__Fungi_unclassified; k__Fungi_unclassified; k__Fungi_unclassified	0.000165468	0.000187248	0.000169185	0.0473706	0.000185058	0.000181457	0.000316551	0.000163542	0.000174476	0.000178725	0.000194287	0.000166775	0.0025977	0.0275696	0.00073748	0.000703631	0.000674918	0	0	0	0	0.0598873	0.00681067	0.0200355	0.000171462	0.000148432	0.000189524	0.000190661	0.000175894	0.000163792	0.000162425	0.000168331	0.000168019	0.000169196	0.000162909	0.000605923	0.00071825	0.000712114	0.0007327	0.000634875	0	0	0	0.010096	0	0.00286349	0
388	New.ReferenceOTU1165	k__Fungi; p__Ascomycota; c__Eurotiomycetes; o__Eurotiales; f__Aspergillaceae; g__Aspergillus; g__Aspergillus_unclassified; g__Aspergillus_unclassified	0.326482	0.0136767	0.0123574	0.0116705	0.0135168	0.0132537	0.0142864	0.0119452	0.0128818	0.0132346	0.0141909	0.883759	0.378837	0.00859647	0.00915942	0.00873901	0.0172764	0.515326	0	0	0	0	0.0159279	0.0119571	0.0125237	0.0108416	0.0141968	0.013926	0.0140881	0.186306	0.0119841	0.197297	0.0124236	0.0123582	0.0121931	0.0831203	0.00892057	0.00884437	0.00910004	0.0297383	0.260338	0.100964	0.0337626	0	0	0	0.0394511
389	New.ReferenceOTU1169	k__Fungi; k__Fungi_unclassified; k__Fungi_unclassified; k__Fungi_unclassified; k__Fungi_unclassified; k__Fungi_unclassified; k__Fungi_unclassified; k__Fungi_unclassified	0	0	0.0121694	1.09549	0	0	0	0	0	0.000220776	0	0	0	0	0	0	0	0	0.00274159	0.86436	0.00114371	0.000996254	0.0211611	0	0	0.107251	0	0	0	0	0	0	0	0	0	0	0	0	0	0	0	0	0	0	0	0	0
390	New.ReferenceOTU1765	k__Fungi; k__Fungi_unclassified; k__Fungi_unclassified; k__Fungi_unclassified; k__Fungi_unclassified; k__Fungi_unclassified; k__Fungi_unclassified; k__Fungi_unclassified	0.000274941	0.000672909	0	0	0	0	7.39733e-05	0	0	0	0	1.14425	0	0	0	0	0	0	0	0	0	0	0	0.000392076	0	0	0	0	0	0	0	0	0	0	0	0	0	0	0	0	0	0	0	0	0	0	0
391	New.ReferenceOTU1764	k__Fungi; p__Ascomycota; c__Orbiliomycetes; o__Orbiliales; f__Orbiliaceae; g__Orbilia; s__Orbilia_vitalbae; s__Orbilia_vitalbae_unclassified	0	0	0	0	0	0	0	0	0.897071	0	0	0.000173188	0	0	0	0	0	0	0	0	0	0	0.00018401	0	0	0	0	0	0	0	0	0	0	0	0	0	0	0	0	0	0	0	0	0	0	0	0
392	New.ReferenceOTU1761	k__Fungi; p__Ascomycota; c__Eurotiomycetes; o__Chaetothyriales; f__Chaetothyriales_fam_Incertae_sedis; g__Neophaeococcomyces; s__Neophaeococcomyces_catenatus; s__Neophaeococcomyces_catenatus_unclassified	0	0	0	0	0	0	0	0	0	0	0	0	0	0	0	0	0	0	0.00274159	0.00403907	0	0.000498127	0	0	0	0	0	0	0	0	0	0	0	0	0	0	0	0	0	0	0	0	0	0	0	0.248842	0
393	New.ReferenceOTU1762	k__Fungi; p__Ascomycota; c__Dothideomycetes; o__Capnodiales; o__Capnodiales_unclassified; o__Capnodiales_unclassified; o__Capnodiales_unclassified; o__Capnodiales_unclassified	0	0	0	0	0	0	0	0	0	0	0	0	0	0	0	0	0	0	0	0	0	0	0	0	0	0	0	0	0	0	0	0	0	0	0	0	0	0	0	0	0	0	0	0	0	0	0
394	New.ReferenceOTU1769	k__Fungi; k__Fungi_unclassified; k__Fungi_unclassified; k__Fungi_unclassified; k__Fungi_unclassified; k__Fungi_unclassified; k__Fungi_unclassified; k__Fungi_unclassified	0.0162185	0.0257065	0.0165828	0.0155274	0.0181386	0.0182527	0.0500911	0.0160297	0.0171014	0.0175178	0.0190432	0.0163465	0.0247974	0.0259505	0.0276499	0.0263808	0.0253042	0	0	0	0	0	0.0187504	0.0966998	0.016806	0.0145487	0.0185763	0.0186878	0.0172403	0.0160542	0.0159202	0.0164991	0.0169747	0.0173865	0.0159677	0.0227174	0.0269289	0.0266988	0.0274706	0.0238029	0	0	0	0	0.70508	0	0
395	New.ReferenceOTU1019	k__Fungi; p__Ascomycota; c__Eurotiomycetes; c__Eurotiomycetes_unclassified; c__Eurotiomycetes_unclassified; c__Eurotiomycetes_unclassified; c__Eurotiomycetes_unclassified; c__Eurotiomycetes_unclassified	0	0	0	0	0	0	0	0	0	0	0	0	0	0	0	0	0	0	0	0	0	0	0	0	0	0	0	0	0	0	0	0	0	0	0	0	0	0	0	0	0	0	0	0	0	0	0
396	New.ReferenceOTU1545	k__Fungi; k__Fungi_unclassified; k__Fungi_unclassified; k__Fungi_unclassified; k__Fungi_unclassified; k__Fungi_unclassified; k__Fungi_unclassified; k__Fungi_unclassified	0.00544536	0.0027629	0.00498929	0.0023375	0.00327593	0.00361132	0.00591677	0.00241312	0.00257445	0.00263714	0.00286677	0.00293385	0.00026757	0.000309618	0.000329893	0.000314752	0.000301907	0	0.0164069	0	0.00084494	0.0101375	0.00433048	0.00613126	0.00252998	0.00457421	0.00279648	0.00461306	0.00259537	0.0024168	0.00239663	0.00269287	0.00247917	0.00249655	0.00240378	0.000271044	0.0400148	0.00172288	0.000327755	0.0010718	0	0	0.0533529	0	0.0127982	0	0
397	New.ReferenceOTU1544	k__Fungi; k__Fungi_unclassified; k__Fungi_unclassified; k__Fungi_unclassified; k__Fungi_unclassified; k__Fungi_unclassified; k__Fungi_unclassified; k__Fungi_unclassified	0	0	0	0	0	0	0	0	0	0	0	0	0	0	0	0	0	0.0422368	0.115147	0.0242344	1.61378	0.403483	0	0	0	0	0	0	0	0	0	0	0	0	0	0	0	0	0	0	0	0.688298	0.00607323	0.00556265	0.00156872	0.248842	0.0773998
398	New.ReferenceOTU1013	k__Fungi; k__Fungi_unclassified; k__Fungi_unclassified; k__Fungi_unclassified; k__Fungi_unclassified; k__Fungi_unclassified; k__Fungi_unclassified; k__Fungi_unclassified	0	0	0	0	0	0	0	0.00031365	0.00118191	0	0.00237271	0	0	0	0	0	0	0	0	0	0.0148683	0.000498127	0	0	0	0	0	0	0	0	0	0	0	0	0	0	0	0	0	0	0	0.0048643	0	0	0.00156872	0	0.00187975
399	New.ReferenceOTU1012	k__Fungi; p__Basidiomycota; c__Malasseziomycetes; o__Malasseziales; f__Malasseziaceae; g__Malassezia; s__Malassezia_restricta; s__Malassezia_restricta_unclassified	0.0287785	0.0318706	0.0287963	0.0566611	0.031498	0.030885	0.0332913	0.0278358	0.0300744	0.03042	0.0330688	0.028386	0.0182039	0.0840949	0.0262184	0.02887	0.0493372	0.389044	0	0.169702	0	0.111035	0.0325604	0.0292436	0.0387976	0.040148	0.032258	0.0324516	0.0299381	0.0287078	0.033578	0.0368703	0.0285977	0.0294552	0.320203	0.0184402	0.0218587	0.159908	0.0674165	0.0206357	0.248139	0.146054	0	0.207271	0	0.117995	0.00689701
400	New.ReferenceOTU816	k__Fungi; p__Mucoromycota; c__Mucoromycetes; o__Mucorales; f__Cunninghamellaceae; g__Absidia; s__Absidia_cylindrospora; s__Absidia_cylindrospora_unclassified	0	0	0	0	0	0	0	0	0	0	0	0	0	0	0	0	0	0	0	0	0	0	0	0	0	0	0	0	0	0	0	0	0	0	0	0	0	0	0	0	0	0	0	0	0	0	0
401	New.ReferenceOTU1388	k__Fungi; p__Ascomycota; c__Eurotiomycetes; o__Eurotiales; f__Aspergillaceae; g__Aspergillus; g__Aspergillus_unclassified; g__Aspergillus_unclassified	0	0	0	0	0	0	0	0	0	0	0	0	0	0	0	0	0	0	0	0	0	0	0	0	0	0	0	0	0	0	0	0	0	0	0	0	0	0	0	0	0	0	0	0	0	0	0
402	New.ReferenceOTU1387	k__Fungi; p__Ascomycota; c__Dothideomycetes; o__Pleosporales; f__Pleosporaceae; g__Curvularia; g__Curvularia_unclassified; g__Curvularia_unclassified	0	0	0	0	0	0	0	0	0	0	0	0	0	0	0	0	0	0	0	0	0	0.324281	0	0	0	0	0	0	0	0	0	0	0	0	0	0	0	0	0	0	0	0	0	0	0.655725	0	0.0628394
403	New.ReferenceOTU1386	k__Fungi; p__Ascomycota; c__Dothideomycetes; o__Pleosporales; f__Didymellaceae; g__Didymella; s__Didymella_exigua; s__Didymella_exigua_unclassified	0.037137	0.0420251	0.0379713	0.0356508	0.0415338	0.337596	0.0438985	0.0367048	3.34885	0.0401123	0.0437924	0.037567	0.0780891	0.0903606	0.0962779	0.202805	0.370772	1.41601	0	0	0	0	0.0429346	0.0362488	0.0384824	0.0333135	0.0427639	0.0427912	0.03961	0.225122	0.036454	0.0378401	1.17137	0.0379737	0.0365627	0.0791031	0.0937673	0.207516	0.271482	0.298015	0.842254	0	0.0144898	0	0	0.219523	0.0751008
404	New.ReferenceOTU1385	k__Fungi; p__Ascomycota; c__Dothideomycetes; o__Pleosporales; f__Pleosporaceae; g__Alternaria; g__Alternaria_unclassified; g__Alternaria_unclassified	0.000549882	0	0	0	0	0	0	0	0	0.000662327	0.000474542	0	0	0	0	0	0	0	0	0.791657	0	0	0	0	0.000307059	0.000109106	0	0	0	0	0	0	2.64949	0.0208587	0.000179893	0	0	0	0	0	0.0016077	0	0	0	0	0	0
405	New.ReferenceOTU1383	k__Fungi; p__Basidiomycota; c__Malasseziomycetes; o__Malasseziales; f__Malasseziaceae; g__Malassezia; s__Malassezia_globosa; s__Malassezia_globosa_unclassified	0.193566	0.193392	0.730507	0.606158	0.490293	0.130081	0.0601897	0.0503263	2.13812	1.56127	0.210019	0.051321	0.778212	0.180217	0.131282	0.192254	0.16304	1.805	0	0.0782184	1.2054	1.10884	0.265543	0.0766355	0.214583	0.278396	0.0583215	0.070384	0.430089	0.470251	0.597672	0.878621	2.03863	0.720756	0.158156	1.96021	0.190971	0.176528	0.275059	0.152742	1.15537	0	0.94711	0	0.405239	0.874735	0.101003
406	New.ReferenceOTU1382	k__Fungi; k__Fungi_unclassified; k__Fungi_unclassified; k__Fungi_unclassified; k__Fungi_unclassified; k__Fungi_unclassified; k__Fungi_unclassified; k__Fungi_unclassified	0.0357585	0.0404846	0.0363467	0.0343131	0.0397567	0.072742	0.0421901	0.0352544	0.0376125	0.038565	7.64442	0.0358288	0.185515	0.214669	0.228726	0.218228	0.209323	0.0898334	0.108661	0.0927895	0.0857764	0.0964983	0.0412385	0.0346979	0.0368359	0.0318882	0.040716	0.0409604	0.0377878	0.0351879	0.0348943	0.0361632	0.768098	0.036349	0.0349983	0.187924	0.435697	0.220859	0.227243	0.196903	0.219941	0.094687	0.0920787	0.132324	0.0937543	0.093184	0
407	New.ReferenceOTU1380	k__Fungi; p__Ascomycota; c__Eurotiomycetes; o__Eurotiales; f__Aspergillaceae; g__Aspergillus; g__Aspergillus_unclassified; g__Aspergillus_unclassified	0	0	0	0	0	0	0	0	0	0	0	0	0	0	0	0	0	0	0	0	0	0	0	0	0	0	0	0	0	0	0	0	0	0	0	0	0	0	0	0	0	0	0	0	0	0	0
408	New.ReferenceOTU1493	k__Fungi; p__Ascomycota; c__Eurotiomycetes; o__Eurotiales; f__Aspergillaceae; g__Aspergillus; g__Aspergillus_unclassified; g__Aspergillus_unclassified	0	0	0	0	0	0	0	0	0	0	0	0	0	0	0	0	0	0	0	0	0	0	0	0	0	0	0	0	0	0	0	0	0	0	0	0	0	0	0	0	0	0	0	0	0	0	0
409	New.ReferenceOTU1495	k__Fungi; p__Ascomycota; c__Eurotiomycetes; o__Eurotiales; f__Aspergillaceae; g__Aspergillus; g__Aspergillus_unclassified; g__Aspergillus_unclassified	0	0	0	0	0	0	0	0	0	0	0	0	0	0	0	0	0	0	0	0	0	0	0	0	0	0	0	0	0	0	0	0	0	0	0	0	0	0	0	0	0	0	0	0	0	0	0
410	New.ReferenceOTU1494	k__Fungi; p__Ascomycota; c__Eurotiomycetes; o__Eurotiales; f__Aspergillaceae; g__Aspergillus; g__Aspergillus_unclassified; g__Aspergillus_unclassified	0	0	0	0	0	0	0	0	0	0	0	0	0	0	0	0	0	0	0	0	0	0	0	0	0	0	0	0	0	0	0	0	0	0	0	0	0	0	0	0	0	0	0	0	0	0	0
411	New.ReferenceOTU1498	k__Fungi; p__Ascomycota; c__Eurotiomycetes; o__Eurotiales; f__Aspergillaceae; g__Aspergillus; s__Aspergillus_infrequens; s__Aspergillus_infrequens_unclassified	0.000359906	0	0	0	0.00305922	0.000771673	0.00354026	0.000150742	0	0	0.00196287	0	0.00208652	0.000108645	0.00011576	0.00683151	0.000105939	0.000822326	0	0	0.00798618	0.000101795	0.00575707	0	0	0	0	0.00513872	0.00106466	0	0.000134763	0.000550117	0.00185066	0	0.000192386	9.51096e-05	0.000112741	0.000111778	0.000115009	9.96541e-05	0.0026806	0.00270011	0.000415093	0	0	0.000157526	0
412	New.ReferenceOTU357	k__Fungi; k__Fungi_unclassified; k__Fungi_unclassified; k__Fungi_unclassified; k__Fungi_unclassified; k__Fungi_unclassified; k__Fungi_unclassified; k__Fungi_unclassified	0.0184885	0.0215814	0.398328	0.0685552	0.0203975	0.0500458	0.0205147	0.0174116	0.0182997	0.0187453	0.0207689	0.0189201	0.627924	0.0199997	0.0478737	0.0601656	0.0277098	0.047162	0.0475826	0.00852567	0.118316	0.037925	0.0200643	0.0169398	0.0179836	0.799671	0.019878	0.0199973	0.0184484	0.0171791	0.0175218	0.0252321	0.516995	0.0179882	0.0200534	0.0595631	0	0.00321584	0.0155656	0.0236341	0.0175516	0.122024	0	0.0295962	0.569806	0	0.000766335
413	New.ReferenceOTU358	k__Fungi; p__Basidiomycota; c__Microbotryomycetes; o__Microbotryomycetes_ord_Incertae_sedis; f__Chrysozymaceae; g__Pseudohyphozyma; s__Pseudohyphozyma_bogoriensis; s__Pseudohyphozyma_bogoriensis_unclassified	0	0	0	0	0	0	0	0	0	0	0	0	0	0	0	0	0	0	0.00548318	0	0	0.141468	0	0	0	0	0	0	0	0	0	0	0	0	0	0	0	0	0	0	0	0	0	0	0.00156872	0.16201	0.000766335
414	New.ReferenceOTU535	k__Fungi; k__Fungi_unclassified; k__Fungi_unclassified; k__Fungi_unclassified; k__Fungi_unclassified; k__Fungi_unclassified; k__Fungi_unclassified; k__Fungi_unclassified	0	0	0	0	0	0	0	0	0	0	0	0	0	0	0	0	0	0	0	0	0	0	0	0	0	0	0	0	0	0	0	0	0	0.230621	0	0	0	0	0	0	0	0	0	0	0	0	0
415	New.ReferenceOTU530	k__Fungi; p__Ascomycota; p__Ascomycota_unclassified; p__Ascomycota_unclassified; p__Ascomycota_unclassified; p__Ascomycota_unclassified; p__Ascomycota_unclassified; p__Ascomycota_unclassified	0	0	0	0	0	0	0	0	0	0	0	0	0	0	0	0	0	0.00168947	0	0	0.00114371	0	0	0	0	0	0	0	0	0	0	0	0	0	0	0	0	0	0	0	0	0	0.480797	0	0	0	0.020691
416	New.ReferenceOTU538	k__Fungi; k__Fungi_unclassified; k__Fungi_unclassified; k__Fungi_unclassified; k__Fungi_unclassified; k__Fungi_unclassified; k__Fungi_unclassified; k__Fungi_unclassified	0	0	0	0	0	0	0	0	0	0	0	0	0	0	0	0	0	0	0	0	0	0	0	0	0	0	0	0	0	0	0	0	0	0	0	0	0	0	0	0	0	0	0	0	0.72318	0	0
417	New.ReferenceOTU539	k__Fungi; p__Ascomycota; c__Eurotiomycetes; o__Eurotiales; f__Aspergillaceae; g__Aspergillus; s__Aspergillus_caesiellus; s__Aspergillus_caesiellus_unclassified	0.00828059	0.00937052	0.00846662	0.00792775	0.0433771	0.00908073	0.00978823	0.00818422	0.00873137	0.008944	0.0097228	0.00834598	0.0368461	0.0426363	0.0454284	0.0433433	0.0415745	0	0.0311629	0	0	0	0.00957331	0.00808254	0.00858057	0.00742805	0.00948442	0.00954134	0.00880231	0.00819669	0.00812829	0.00842388	0.437744	0.00846716	0.98085	0.0373245	0.0442438	0.0438658	0.0451339	0.176483	0	0	0	0	0.0873115	0.912275	0.0133148
418	New.ReferenceOTU1009	k__Fungi; k__Fungi_unclassified; k__Fungi_unclassified; k__Fungi_unclassified; k__Fungi_unclassified; k__Fungi_unclassified; k__Fungi_unclassified; k__Fungi_unclassified	0	0	0	0	0	0	0	0	0	0	0	0	0.00229797	0	0	0	0	0	0.00274159	0.00403907	0	0	0	0	0	0	0	0	0	0	0	0	0	0	0	0	0	0	0	0	0	0	0	0.508983	0	0	0
419	New.ReferenceOTU227	k__Fungi; k__Fungi_unclassified; k__Fungi_unclassified; k__Fungi_unclassified; k__Fungi_unclassified; k__Fungi_unclassified; k__Fungi_unclassified; k__Fungi_unclassified	0.0150292	0.0129026	0.0517966	0.0401696	0.0253957	0.0652809	0.013673	0.0654782	0.0120226	0.0600847	0.0140138	0.0119489	0.245927	0.0164706	0.0211785	0.0167437	0.0235532	0	0.0961639	0.0756091	0	0	0.0131819	0.0116464	0.0413882	0.0105159	0.0130594	0.0131378	0.0179059	0.013244	0.0111922	0.0118011	0.0140224	0.0139843	0.0615411	0.0369654	0.0200102	0.0358703	0.0213795	0.02901	0.121212	0.0312546	0	0	0.0860298	0.196669	0
420	New.ReferenceOTU1054	k__Fungi; p__Ascomycota; c__Saccharomycetes; o__Saccharomycetales; f__Saccharomycetales_fam_Incertae_sedis; g__Candida; s__Candida_tropicalis; s__Candida_tropicalis_unclassified	1.17179	0.0260135	0.0235042	0.0221129	0.0257094	0.0252091	0.0271732	0.0227202	0.0242392	0.0248295	0.0269915	0.0231693	0.0363572	0.0448698	0.0448257	0.0427682	0.041023	0	0	0	0.301137	0	0.036055	0.022438	0.0238206	0.0206211	0.0263297	0.0264878	0.0244362	0.0227549	0.022565	0.0233856	0.0233421	0.0235057	0.0226323	0.0368293	0.0465161	0.0432839	0.0445351	0.255143	0	0	0.624415	0	0.393818	0.304932	0.125679
421	New.ReferenceOTU822	k__Fungi; k__Fungi_unclassified; k__Fungi_unclassified; k__Fungi_unclassified; k__Fungi_unclassified; k__Fungi_unclassified; k__Fungi_unclassified; k__Fungi_unclassified	0	0	0	0	0	0	0	0	0	0.0883103	0	0	0	0	0	0	0	0	0	0	0	0	0	0	0	0	0	0	0	0	0	0	0	0	0	0	0	0	0	0	0	0	0	0	0	0	0
422	New.ReferenceOTU824	k__Fungi; p__Basidiomycota; c__Agaricomycetes; o__Polyporales; f__Meruliaceae; g__Phlebia; s__unidentified; s__unidentified_unclassified	0	0	0	0	0	0	0	0	0	0	0	0	0	0	0	0	0	0	0	0	0	0	0	0	0	0	0	0	0	0	0	0	0	0	0	0	0	0.127463	0	0	0	0	0	0	0	0	0
423	New.ReferenceOTU829	k__Fungi; p__Basidiomycota; c__Malasseziomycetes; o__Malasseziales; f__Malasseziaceae; g__unidentified; s__unidentified; s__unidentified_unclassified	0	0	0	0	0	0	0	0	0	0	0	0	0	0	0	0	0	0	0	0	0	0	0	0	0	0	0	0	0	0	0	0	0	0	0	0	0	0	0	0	0	0	0	0	0	0	0
424	New.ReferenceOTU1416	k__Fungi; p__Ascomycota; c__Eurotiomycetes; o__Eurotiales; f__Aspergillaceae; g__Aspergillus; g__Aspergillus_unclassified; g__Aspergillus_unclassified	0	0	0	0	0	0	0	0	0	0	0	0	0	0	0	0	0	0	0	0	0	0	0	0	0	0	0	0	0	0	0	0	0	0	0	0	0	0	0	0	0	0	0	0	0	0	0
425	New.ReferenceOTU1489	k__Fungi; k__Fungi_unclassified; k__Fungi_unclassified; k__Fungi_unclassified; k__Fungi_unclassified; k__Fungi_unclassified; k__Fungi_unclassified; k__Fungi_unclassified	0	0	0	0	0	0	0	0	0	0	0	0	0	0.00499215	0	0	0.0475447	0.00506842	0.0191911	0.00403907	25.8754	0.00398502	0	0	0	0	0	0	0	0	0	0	0	0	0	0	0.285409	0	0	0.0150296	0.0144693	0.0048643	0.00202441	0.0389386	3.60963	0.00699323	1.26062
426	New.ReferenceOTU695	k__Fungi; k__Fungi_unclassified; k__Fungi_unclassified; k__Fungi_unclassified; k__Fungi_unclassified; k__Fungi_unclassified; k__Fungi_unclassified; k__Fungi_unclassified	0	0	0	0	0	0	0	0	0	0	0	0	0	0	0	0	0	0.0388579	0.0520902	0	0	0.0811947	0	0	0	0	0	0	0	0	0	0	0	0	0	0	0	0	0	0	0.0610927	0.0048643	0	0.102909	0.00156872	0.0798394	0.00153267
427	New.ReferenceOTU346	k__Fungi; p__Ascomycota; c__Dothideomycetes; o__Capnodiales; f__Mycosphaerellaceae; f__Mycosphaerellaceae_unclassified; f__Mycosphaerellaceae_unclassified; f__Mycosphaerellaceae_unclassified	0	0	0	0	0	0	0	0	0	0	0	0	0	0	0	0	0	0	0	0	0	0	0	0	0	0	0	0	0	0	0	0	0.718241	0.000293784	0.000179893	0	0	0	0	0	0	0	0	0	0	0	0
428	New.ReferenceOTU340	k__Fungi; k__Fungi_unclassified; k__Fungi_unclassified; k__Fungi_unclassified; k__Fungi_unclassified; k__Fungi_unclassified; k__Fungi_unclassified; k__Fungi_unclassified	0	0	0	0	0	0.00329476	0	0	0	0	0	0	0.0431457	0.00736972	0.00785232	0.00749191	0.00718619	0	0	0	0	0	0.00775389	0.0327728	0	0	0.0404957	0	0.00838279	0	0.194219	0.0454851	0	0	0	0.00645156	0.00764757	0.00758224	0.00780142	0.00675983	0.198361	0	0	0	0	0	0
429	New.ReferenceOTU50	k__Fungi; k__Fungi_unclassified; k__Fungi_unclassified; k__Fungi_unclassified; k__Fungi_unclassified; k__Fungi_unclassified; k__Fungi_unclassified; k__Fungi_unclassified	0	0	0.000304234	0	0	0	0	0	0	0	0	0	0	0	0	0	0	0	0	0	0	0	0	0	0	0.350558	0	0	0	0	0	0	0	0	0	0	0	0	0	0	0	0.00243215	0	0	0	0	0
430	New.ReferenceOTU342	k__Fungi; p__Ascomycota; c__Dothideomycetes; o__Capnodiales; o__Capnodiales_unclassified; o__Capnodiales_unclassified; o__Capnodiales_unclassified; o__Capnodiales_unclassified	0	0	0	0	0	0	0	0	0	0	0	0	0	0	0	0	0	0	0	0	0	0	0	0	0	0	0	0	0.00033733	0	0	0	0	2.24539	0	0	0	0	0	0	0	0	0	0	0	0	0
431	New.ReferenceOTU1159	k__Fungi; p__Ascomycota; c__Dothideomycetes; o__Pleosporales; f__Pleosporaceae; g__Bipolaris; g__Bipolaris_unclassified; g__Bipolaris_unclassified	0	0	0	0	0.000199658	0	0	0	0	0	0	0	0	0	0	0	0	0.00168947	0	0	0.00114371	0	0	0	0	0	0	0	0	0	0	0	0	0	0	0	0	0	0	0	0	0	0	0	0.00313744	0.00058277	0.179322
432	New.ReferenceOTU1624	k__Fungi; p__Ascomycota; c__Sordariomycetes; o__Hypocreales; f__Nectriaceae; g__Neocosmospora; s__Neocosmospora_falciformis; s__Neocosmospora_falciformis_unclassified	0.11506	0.131273	9.06317	0.109848	0.477986	0.12624	0.25487	0.993852	6.4124	12.9633	1.18429	3.10243	1.92769	1.11509	1.32461	1.13358	1.20263	0.730053	0.864269	0.519305	4.51485	1.54787	0.265588	0.22143	0.62257	2.29718	0.174209	1.22804	0.122379	0.114046	0.112644	0.116741	5.17477	2.02276	2.74321	0.976166	1.15713	1.16718	1.18041	1.14164	0.60031	0.535984	0.656547	0.545049	2.99083	1.41153	0.111804
433	New.ReferenceOTU1621	k__Fungi; p__Ascomycota; c__Dothideomycetes; o__Capnodiales; f__Mycosphaerellaceae; g__Mycosphaerella; s__Mycosphaerella_tassiana; s__Mycosphaerella_tassiana_unclassified	0.394383	0.553681	7.88649	2.36632	0.867352	1.1229	0.494463	1.06342	11.5283	23.5233	2.42144	1.56952	3.88498	3.36556	1.42764	5.70011	2.22968	4.17221	0.97898	1.65703	8.15112	1.01216	1.20399	0.483125	0.405869	0.351211	0.448447	0.450908	3.05481	2.26822	0.935869	1.04169	5.00942	9.98073	2.53684	1.11903	1.54434	1.07133	1.18898	1.64401	0.48694	0.493782	12.5453	0.569353	3.48595	0	1.37995
434	New.ReferenceOTU1710	k__Fungi; p__Ascomycota; c__Sordariomycetes; o__Hypocreales; f__Nectriaceae; g__Neocosmospora; s__Neocosmospora_falciformis; s__Neocosmospora_falciformis_unclassified	0	0	0.0112567	0	0.000798632	0	0	0.00376381	0.00438996	0.0304671	0.00474542	0.000865939	0	0	0	0	0	0	0	0	0	0	0.00128807	0.000784151	0.00138177	0.000327318	0.000721465	0.00362418	0	0	0	0	0.00166774	0.00264406	0.00125925	0	0	0	0	0	0	0	0	0	0	0	0
435	New.ReferenceOTU1719	k__Fungi; p__Ascomycota; c__Sordariomycetes; o__Magnaporthales; f__Magnaporthaceae; g__Magnaporthe; s__Magnaporthe_grisea; s__Magnaporthe_grisea_unclassified	0	0	0	0	0	0	0	0	0	0	0	0	0	0.358499	0	0	0	0	0	0	0	0	0	0	0	0	0	0	0	0	0	0	0	0	0	0	0	0	0	0	0	0	0	0	0	0	0
436	New.ReferenceOTU1029	k__Fungi; p__Ascomycota; c__Eurotiomycetes; o__Eurotiales; f__Aspergillaceae; g__Aspergillus; g__Aspergillus_unclassified; g__Aspergillus_unclassified	0	0	0	0	0.000199658	0	0	0	0	0	0	0	0	0	0	0	0	0	0	0	0	0	0	0	0	0	0	0	0	0	0	0	0	0	0	0.0449009	0	0	0	0	0	0	0	0	0	0	0
437	New.ReferenceOTU1531	k__Fungi; p__Basidiomycota; p__Basidiomycota_unclassified; p__Basidiomycota_unclassified; p__Basidiomycota_unclassified; p__Basidiomycota_unclassified; p__Basidiomycota_unclassified; p__Basidiomycota_unclassified	0.371903	0.897516	0.0623158	0.281911	0.0681623	0.615519	0.279961	0.78293	0.0887772	0.0723777	0.119898	0.462233	0	0.511841	0.653688	0.54861	0.505681	0.35424	0.503886	0.209564	0.128054	0.554055	0.0957395	1.14191	0.944661	0.288694	0.124656	0.070226	0.0647866	0.523012	0.575157	0.570837	0.0668037	0.0623198	0.294913	0	0.53063	0.541933	0.636376	0.460879	0.378396	0.40289	0.135698	0.472609	0.146496	0.537171	0.000766335
438	New.ReferenceOTU327	k__Fungi; k__Fungi_unclassified; k__Fungi_unclassified; k__Fungi_unclassified; k__Fungi_unclassified; k__Fungi_unclassified; k__Fungi_unclassified; k__Fungi_unclassified	0	0	0	0.381327	0	0	0	0	0	0	0	0	0	0	0	0	0	0	0	0	0	0	0	0	0	0	0	0	0	0	0	0	0	0	0	0	0	0	0	0	0	0	0	0	0	0	0
439	New.ReferenceOTU323	k__Fungi; p__Ascomycota; c__Sordariomycetes; o__Sordariales; f__Sordariaceae; g__Neurospora; s__Neurospora_terricola; s__Neurospora_terricola_unclassified	0.23205	0.108338	0	0	0	0	0	0	0	0	0	0	0	0	0	0	0	0	0	0	0	0	0.00128807	0	0	0	0	0	0	0	0	0	0	0	0	0	0	0	0	0	0	0	0	0	0	0	0.013794
440	New.ReferenceOTU320	k__Fungi; p__Ascomycota; c__Saccharomycetes; o__Saccharomycetales; f__Saccharomycetales_fam_Incertae_sedis; g__Candida; g__Candida_unclassified; g__Candida_unclassified	0	0	0	0	0	0	0	0	0	0	0	0	0	0	0	0	0	0	0	0	0	0	0	0	0	0	0	0	0	0	0	0	0	0	0	0	0	0	0	0	0	0	0	0	0	0	0
441	New.ReferenceOTU1447	k__Fungi; p__Ascomycota; c__Saccharomycetes; o__Saccharomycetales; f__Saccharomycetales_fam_Incertae_sedis; g__Candida; g__Candida_unclassified; g__Candida_unclassified	0.0352304	0.275379	3.79033	0.0336205	0.0393185	0.0384027	0.0413948	0.0352145	1.60467	0.0378245	0.0413006	0.0352954	1.17249	0.399836	0.0334498	0	0	0.255348	0.0736426	0.0628861	0.0596123	0.220219	0.0404859	0.0341814	0.0362875	0.0314135	0.0401099	0.0403507	0.0372253	0.0346641	0.0343748	0.0356249	0.0355587	0.0358079	0.0344773	0.132729	0	0.00405892	0	0.480134	0.499152	0.0641721	0.0624044	0.0639059	0.06354	0.0639072	0.0664702
442	New.ReferenceOTU1441	k__Fungi; p__Ascomycota; c__Eurotiomycetes; o__Eurotiales; f__Aspergillaceae; g__Aspergillus; g__Aspergillus_unclassified; g__Aspergillus_unclassified	0.131422	0	0	0	0.0199658	0.000170953	0	0	0	0	0	0	0	0	0	0	0	0	0	0	0	0	0.00110406	0	0	0	0	0	0	0	0	0	0	0	0	0.121874	0.0435046	0.0158314	0	0	0	0	0	0	0	0	2.53719
443	New.ReferenceOTU1449	k__Fungi; k__Fungi_unclassified; k__Fungi_unclassified; k__Fungi_unclassified; k__Fungi_unclassified; k__Fungi_unclassified; k__Fungi_unclassified; k__Fungi_unclassified	0.00142849	0.00114019	0.0010302	0.000964635	0.052938	0.00319872	0.00119101	0.000995841	0.00106242	0.00108829	0.00118305	0.00101552	0.00473525	0.0122208	0.0058382	0.00557023	0.00715469	0.00266966	0.00322917	0.0027575	0.00254909	0.0196416	0.00116486	0.00143366	0.00104407	0.14915	0.00115405	0.00116097	0.00107105	0.000997359	0.000989036	0.00524509	0.0010231	0.00642756	0.000991985	0.00479673	0.0145398	0.00563739	0.00580035	0.00502593	0.002741	0.00281389	0.00273638	0.00280222	0.00278618	0.00352487	0
444	New.ReferenceOTU785	k__Fungi; k__Fungi_unclassified; k__Fungi_unclassified; k__Fungi_unclassified; k__Fungi_unclassified; k__Fungi_unclassified; k__Fungi_unclassified; k__Fungi_unclassified	0.00316119	0.000534953	0.00048335	0.000452587	0.000528698	0.0244785	0.0005588	0.000467228	0.000498465	0.000510604	0.000555065	0.0845863	0	0.0446533	0	0	0	0	0	0	0	0.101644	0.00054653	0.00141988	0.000489856	0.00042406	0.00712587	0.000544705	0.000502515	0.000467941	0.000464036	0.0356706	0.000480017	0.000483381	0.000465419	0.0200445	0	0.0689419	0	0	0	0	0	0	0	0	0
445	New.ReferenceOTU784	k__Fungi; p__Ascomycota; c__Saccharomycetes; o__Saccharomycetales; f__Phaffomycetaceae; g__Cyberlindnera; s__Cyberlindnera_jadinii; s__Cyberlindnera_jadinii_unclassified	0	0.0437391	0	0	0	0	0	0	0	0	0	0	0	0	0	0	0	0.268626	0	0	0	0	0	0	0	0	0	0.000329471	0.000168665	0.597972	0	0	0	0	0	0	0	0	0	0	0	0	0	0	0	0	0
446	New.ReferenceOTU786	k__Fungi; p__Basidiomycota; c__Malasseziomycetes; o__Malasseziales; f__Malasseziaceae; g__Malassezia; s__Malassezia_globosa; s__Malassezia_globosa_unclassified	0.00879558	0.00461977	0.0352919	0.00344499	0.0197622	0.00402897	0.00301025	0.00251696	0.117289	0.12204	0.00740243	0.00256671	0.0414519	0.0118505	0.0117018	0.0111647	0.0107091	0.0744302	0	0	0.132838	0.0468844	0.00788683	0.00309328	0.00279746	0.00318616	0.00291682	0.00293432	0.0206548	0.0140178	0.0215313	0.00994737	0.108452	0.0739293	0.0047374	0.0571949	0.0113967	0.0112993	0.0142616	0.0100737	0.0429731	0	0.0908944	0	0.0238811	0.00697047	0.00087147
447	New.ReferenceOTU788	k__Fungi; p__Basidiomycota; c__Malasseziomycetes; o__Malasseziales; f__Malasseziaceae; g__Malassezia; s__Malassezia_restricta; s__Malassezia_restricta_unclassified	1.12348	1.36174	2.24273	0.425383	1.51075	1.04476	0.597199	2.21305	2.4127	4.93812	1.00243	0.894496	3.3606	0.2147	0.0376031	0.175529	2.31102	5.95039	0	3.12484	0	1.01239	0.749841	0.53781	0.636882	0.645479	0.508908	0.891049	1.42554	0.668212	0.6806	0.452086	5.149	12.8372	1.25155	6.99539	0.330472	0.290186	0.238913	1.45271	5.12488	3.19669	4.94328	2.66264	0.0795141	2.02535	3.14954
448	New.ReferenceOTU258	k__Fungi; k__Fungi_unclassified; k__Fungi_unclassified; k__Fungi_unclassified; k__Fungi_unclassified; k__Fungi_unclassified; k__Fungi_unclassified; k__Fungi_unclassified	0.232034	46.4732	0.469752	0.22221	0.25934	0.254255	0.274065	0.229037	0.244738	0.250507	0.272315	0.233707	1.17562	2.35109	1.17785	1.12378	1.17594	0.667027	0.678475	0.657687	0.496119	0.554381	0.337228	0.240933	0.240003	0.20785	0.266721	0.266877	0.798269	0.229266	0.842418	0.235679	0.436082	0.237056	0.228031	1.05369	1.38959	1.4725	1.18193	2.02944	0.533469	0.756745	0.532571	0.601539	0.542262	0.538963	0.0392416
449	New.ReferenceOTU253	k__Fungi; p__Ascomycota; c__Eurotiomycetes; o__Eurotiales; f__Aspergillaceae; g__Penicillium; g__Penicillium_unclassified; g__Penicillium_unclassified	0	0	0	0	0	0	0	0	0	0	0	0	0	0	0	0	0.0193701	0	0	0	0	0	0	0	0	0	0	0	0	0	0.000147373	0	0.896875	0	0	0	0	0	0	0	0	0	0	0	0	0	0
450	New.ReferenceOTU252	k__Fungi; p__Ascomycota; c__Saccharomycetes; o__Saccharomycetales; f__Trichomonascaceae; g__Wickerhamiella; s__Wickerhamiella_pararugosa; s__Wickerhamiella_pararugosa_unclassified	0.00192459	0.773173	0.000304234	0	2.58637	0	7.39733e-05	0.000470477	0.000168844	0.000662327	0	0.000173188	0	0	0	0.152435	0	0	0	0	0	0	0.825101	0	0	0	0	0	0	0	0	0	0	0	0	0	0.0296405	0	0	0	0	0	0	0	0	0	0
451	New.ReferenceOTU112	k__Fungi; k__Fungi_unclassified; k__Fungi_unclassified; k__Fungi_unclassified; k__Fungi_unclassified; k__Fungi_unclassified; k__Fungi_unclassified; k__Fungi_unclassified	0.0797509	0.0395361	0.0776445	0.488094	0.0358549	0.168212	0.0407538	0.0145304	0.0163227	0.0394921	0.035718	0.039515	0.338726	0.0303408	0.0442306	0.327605	0.0406377	0.022378	0.463253	0	0.0707851	0.0409288	0.0193821	0.156671	0.0152341	0.0287469	0.075062	0.0169398	0.0202743	0.0361931	0.0213568	0.0149559	0.0152284	0.0150327	0.0147656	0.0265608	0.0314847	0.0312158	0.0321181	0.23365	0.35161	0.0231241	0.0468196	0	0.141835	0.0462037	0
452	New.ReferenceOTU815	k__Fungi; p__Ascomycota; c__Dothideomycetes; o__Pleosporales; f__Pleosporaceae; g__Alternaria; g__Alternaria_unclassified; g__Alternaria_unclassified	0.523139	0.0489589	0.0442362	0.0414208	0.0483865	0.0475831	0.0512012	0.0427608	0.045756	1.59486	1.87342	0.611618	0.149044	0.172465	0.183759	0.175325	0.310552	0	0.19762	0.823569	0	0	0.0544812	0.0422295	0.0448316	0.03881	0.049554	0.0498514	0.0459902	0.0428259	0.0424686	0.0440748	0.0439312	0.984977	0.0425952	0.150979	0.178968	0.177439	0.182568	0.158193	0.993452	0.604829	0.516285	0	0.30194	0.360866	0.0104823
453	New.ReferenceOTU817	k__Fungi; p__Basidiomycota; c__Malasseziomycetes; o__Malasseziales; f__Malasseziaceae; g__Malassezia; s__unidentified; s__unidentified_unclassified	0	0	0	0	0	0	0	0	0	0	0	0	0	0	0	0	0	0	0	0	0	0	0	0	0	0	0	0	0	0	0	0	0	0	0	0	0	0	0	0	0	0	0	0	0	0	0
454	New.ReferenceOTU441	k__Fungi; k__Fungi_unclassified; k__Fungi_unclassified; k__Fungi_unclassified; k__Fungi_unclassified; k__Fungi_unclassified; k__Fungi_unclassified; k__Fungi_unclassified	0	0	0	0	0	0	0	0	0	0	0	0	0	0	0	0	0	0	0.00274159	0	0.00114371	0	0	0	0	0	0	0	0	0	0	0	0	0	0	0	0	0	0	0.0364354	0	0	0	0	2.72016	0	0.002299
455	New.ReferenceOTU811	k__Fungi; k__Fungi_unclassified; k__Fungi_unclassified; k__Fungi_unclassified; k__Fungi_unclassified; k__Fungi_unclassified; k__Fungi_unclassified; k__Fungi_unclassified	0.0362263	0.985572	0.0372729	0.0346827	0.0405152	7.4072	0.042822	0.0358047	0.0383276	0.0391286	0.0425358	0.0365124	0.573759	0.212815	0.226751	0.216343	0.207515	0.117412	0.14202	0.121276	0.112109	0.125275	0.0421634	0.0353599	0.0375387	0.0324966	0.0414929	0.0417419	0.0385088	0.0358593	0.495873	0.0368532	0.0367847	0.0370425	0.0356661	0.186301	0.220838	0.218952	0.225281	0.195203	0.12055	0.123756	0.174383	0.123242	0.122537	0.121791	0.00766335
456	New.ReferenceOTU115	k__Fungi; p__Ascomycota; c__Saccharomycetes; o__Saccharomycetales; f__Saccharomycetales_fam_Incertae_sedis; g__Candida; g__Candida_unclassified; g__Candida_unclassified	0	0	0	0	0	0	0	0	0	0	0	0	0	0	0	0	0	0	0	0	0	0	0	0	0	0	0	0	0	0	0	0	0	0	0	0	0	0	0	0	0	0	0	0	0	0	0
457	New.ReferenceOTU1754	k__Fungi; p__Ascomycota; c__Sordariomycetes; o__Hypocreales; f__Cordycipitaceae; g__Engyodontium; s__Engyodontium_album; s__Engyodontium_album_unclassified	0	0	0	0	0	0	0	0	0	0	0	0	0	0	0	0	0	0	0	0	0	0	0	0	0	0	0	0	0	0	0	0	0	0	0	0	0	0	0	0	0	0	0	0	0	0	0
458	New.ReferenceOTU445	k__Fungi; k__Fungi_unclassified; k__Fungi_unclassified; k__Fungi_unclassified; k__Fungi_unclassified; k__Fungi_unclassified; k__Fungi_unclassified; k__Fungi_unclassified	0.159584	0.0939336	0.399503	0.0899047	0.00826261	0.00810181	0.162199	0.0599628	0.00779011	0.301583	0.00867466	0.0889211	0.649434	0.13476	0.0191567	0.0182775	0.0175316	0	0.4177	0	0.363432	0	0.0192473	0.914139	0.00918688	0.00771552	0.0535565	0.462002	0.0297229	0.00792972	0.275264	0.0542289	0.0148947	0.00804275	0.00727367	0.0181867	0.0186572	0.0184978	0.0190325	0.629024	0.111917	0.137137	0.857237	0.00695214	0.879228	0	0
459	New.ReferenceOTU1750	k__Fungi; p__Ascomycota; c__Dothideomycetes; o__Pleosporales; f__Pleosporaceae; g__Exserohilum; s__Exserohilum_rostratum; s__Exserohilum_rostratum_unclassified	0.00384917	0.000336455	0	0	0.00738735	0.00051286	0.000295895	0.0159962	0	0	0	0	0	0	0	0	0	0	0	0	0	0	0.00073604	0.0292096	0	0	0.000721465	0.000988411	0.00927657	0.0200313	0.0509909	0.0421129	0	0	0	0	0	0	0	0	0	0	0	0	0	0	0
460	New.ReferenceOTU1098	k__Fungi; p__Ascomycota; c__Eurotiomycetes; o__Eurotiales; f__Aspergillaceae; g__Aspergillus; s__Aspergillus_halophilicus; s__Aspergillus_halophilicus_unclassified	0	0	0	0	0	0	0	0	0	0	0	0	0	0	0	0	0	0	0	0	0	0	0	0	0	0	0	0	0	0	0	0	0	0	0	0	0	0	0	0	0	0	0	0	0	0	0
461	New.ReferenceOTU45	k__Fungi; k__Fungi_unclassified; k__Fungi_unclassified; k__Fungi_unclassified; k__Fungi_unclassified; k__Fungi_unclassified; k__Fungi_unclassified; k__Fungi_unclassified	0	0	0	0	0	0	0	0	0	0	0	0	0	0	0	0	0	0	0	0	0	0	0	0	0	0	0	0	0	0	0	0	0	0	0	0	0	0	0	0	0	0	0	0	0	0	0
462	New.ReferenceOTU47	k__Fungi; k__Fungi_unclassified; k__Fungi_unclassified; k__Fungi_unclassified; k__Fungi_unclassified; k__Fungi_unclassified; k__Fungi_unclassified; k__Fungi_unclassified	0	0	0	0	0	0	0	0	0	0	0	0	0	0	0	0	0	0	0	0	0	0	0	0	0	0	0	0	0	0	0	0	0	0	0	0	0	0	0	0	0	0	0	0	0	0	0
463	New.ReferenceOTU41	k__Fungi; p__Basidiomycota; p__Basidiomycota_unclassified; p__Basidiomycota_unclassified; p__Basidiomycota_unclassified; p__Basidiomycota_unclassified; p__Basidiomycota_unclassified; p__Basidiomycota_unclassified	0	0	0	0	0	0	0	0	0	0	0	0	0	0	0	0	0	0.0236526	0.0657982	0	0	0.074221	0	0	0	0	0	0	0	0	0	0	0	0	0	0	0	0	0	0	0.0691313	0.00729644	0.0010122	0.114034	0	0.07576	0.00153267
464	New.ReferenceOTU42	k__Fungi; p__Ascomycota; c__Eurotiomycetes; o__Eurotiales; f__Aspergillaceae; g__Aspergillus; g__Aspergillus_unclassified; g__Aspergillus_unclassified	0	0	0	0	0	0	0	0	0	0	0	0	0	0	0	0	0	0	0	0	0	0	0	0	0	0	0	0	0	0	0	0	0	0	0	0	0	0	0	0	0	0	0	0	0	0	0
465	New.ReferenceOTU48	k__Fungi; p__Ascomycota; c__Eurotiomycetes; o__Eurotiales; f__Aspergillaceae; g__Aspergillus; s__Aspergillus_penicillioides; s__Aspergillus_penicillioides_unclassified	0.570502	0.141482	0.0817453	1.83052	0.193327	1.164	0.0616516	0.0515487	0.054995	0.0563342	0.0614429	0.836045	0.77245	0.513817	0.0393342	0	0.0554003	0.199656	0.405917	0	1.23497	0.253134	0.116908	0.114243	0.0540451	0.0467859	0.06048	0.0600966	0.993495	0.612063	0.0511965	0.0531238	1.00892	0.0533308	0.984169	0.956944	0.192955	0.650747	0	0	0.5588	0.305617	1.6006	0	0	0.335468	4.30878
466	New.ReferenceOTU1119	k__Fungi; k__Fungi_unclassified; k__Fungi_unclassified; k__Fungi_unclassified; k__Fungi_unclassified; k__Fungi_unclassified; k__Fungi_unclassified; k__Fungi_unclassified	0	0	0	0	0.0366303	0	0	0.0331622	0	0.0164466	0.0293159	0	0.0294418	0.00110516	0.00117753	0.00112348	0.0316384	0	0.0255946	0	0	0.0378036	0	0	0	0	0	0	0	0	0	0.0684412	0	0.0295887	0	0.000967474	0.00114683	0.00113703	0.0011699	0.0010137	0	0	0.075652	0	0	0	0
467	New.ReferenceOTU1299	k__Fungi; p__Ascomycota; c__Sordariomycetes; o__Hypocreales; f__Hypocreales_fam_Incertae_sedis; g__Acremonium; s__Acremonium_brachypenium; s__Acremonium_brachypenium_unclassified	0	0	0	0	0	0	0	0	0	0.588367	0	0	0	0	0	0	0	0	0	0	0	0	0	0	0	0	0	0	0	0	0	0	0	0	0	0	0	0	0	0	0	0	0	0	0	0	0
468	New.ReferenceOTU1148	k__Fungi; p__Ascomycota; c__Eurotiomycetes; o__Eurotiales; f__Aspergillaceae; f__Aspergillaceae_unclassified; f__Aspergillaceae_unclassified; f__Aspergillaceae_unclassified	0	0	0	0	0.0854537	0	7.39733e-05	0	0	0	0	0	0	0	0	0	0	0	0	0	0	0	0.00018401	0	0	0	0	0	0.00033733	0	0	0.000153138	0	0	0	0	0	0	0	0	0	0	0	0	0	0	0
469	New.ReferenceOTU769	k__Fungi; p__Ascomycota; c__Saccharomycetes; o__Saccharomycetales; f__Saccharomycetaceae; g__Saccharomyces; s__Saccharomyces_cerevisiae; s__Saccharomyces_cerevisiae_unclassified	0	0	0	0	0	0	0	0	0	0	0.113178	0.660365	0	0	0	0	0	0	0	0	0	0	0	0	0	0	0	0	0	0.102011	0	7.65516e-05	0	0.462123	0	0	0	0	0	0	0	0	0	0	0	0	0
470	New.ReferenceOTU1639	k__Fungi; p__Ascomycota; c__Eurotiomycetes; o__Eurotiales; f__Aspergillaceae; g__Aspergillus; g__Aspergillus_unclassified; g__Aspergillus_unclassified	0.0297843	0.0171443	0.0404066	0.134988	0.00645899	0.204813	0.00239088	0.0493595	0.0286585	0.0228901	0.00127121	0.0203412	0.0187632	0.0217117	0.0231335	0.0300108	0.0211711	0.0226186	0.0273591	0.0233629	0.0245511	0.0241334	0.00373918	0.00517915	0.147789	0.0386641	0.005358	0.00347444	0.00761108	0.00218604	0.0458881	0.0059893	0.0571839	0.00110704	0.0718599	0.0190068	0.0254683	0.0223379	0.0229836	0.0213145	0.0232231	0.0238407	0.023184	0.0237418	0.0236059	0.0234623	0
471	New.ReferenceOTU1141	k__Fungi; k__Fungi_unclassified; k__Fungi_unclassified; k__Fungi_unclassified; k__Fungi_unclassified; k__Fungi_unclassified; k__Fungi_unclassified; k__Fungi_unclassified	0.00384467	0.00395128	0.00263778	0.0024699	0.00288526	0.00322234	0.00304953	0.0025498	0.00272026	0.0036329	0.00302915	0.0026002	0.0384332	0.00640987	0.0676904	0.00461061	0.00794881	0.00264768	0.0174451	0.0027348	0.00252811	0.00411888	0.00298257	0.00251812	0.00267328	0.00239787	0.065353	0.401098	0.00274237	0.00255369	0.00253238	0.00262447	0.00332999	0.00398948	0.00253993	0.00397037	0.0047064	0.0046662	0.00480109	0.00416008	0.0131584	0.00594947	0.00797225	0.00277915	0.0312864	0.00501704	0
472	New.ReferenceOTU1140	k__Fungi; k__Fungi_unclassified; k__Fungi_unclassified; k__Fungi_unclassified; k__Fungi_unclassified; k__Fungi_unclassified; k__Fungi_unclassified; k__Fungi_unclassified	0.0149864	0.016959	0.0153231	0.0396218	0.0167607	0.0164345	0.0177149	0.014812	0.0181066	0.0167897	0.0175965	0.0169957	0.120972	3.58877e-05	0	0.0141354	0	0	0	0	0.0871759	0	0.017326	0.0146279	0.0155293	0.0134434	0.0171651	0.0172681	0.0159306	0.0148345	0.0191358	0.0152457	0.0152174	0.015324	0.0147546	0.00230558	0	0	0	0.0658939	0	0.184853	0	0	0.160738	0.0915026	0.0429147
473	New.ReferenceOTU1635	k__Fungi; k__Fungi_unclassified; k__Fungi_unclassified; k__Fungi_unclassified; k__Fungi_unclassified; k__Fungi_unclassified; k__Fungi_unclassified; k__Fungi_unclassified	0	0	0	0	0	0	0	0	0	0	0	0	0	0	0	0	0	0	0	0	0	0.000498127	0	0	0	0	0	0	0	0	0	0	0	0	0	0	0	0	0	0	0	0	0	0	0	0.00058277	0.00153267
474	New.ReferenceOTU1634	k__Fungi; k__Fungi_unclassified; k__Fungi_unclassified; k__Fungi_unclassified; k__Fungi_unclassified; k__Fungi_unclassified; k__Fungi_unclassified; k__Fungi_unclassified	0	0	0	0	0	0	0	0	0	0	0	0.245927	0	0	0	0	0	0	0	0	0	0	0	0	0	0	0	0	0	0	0	0	0	0	0	0	0	0	0	0	0	0	0	0	0	0	0
475	New.ReferenceOTU1145	k__Fungi; p__Ascomycota; c__Eurotiomycetes; o__Eurotiales; f__Aspergillaceae; f__Aspergillaceae_unclassified; f__Aspergillaceae_unclassified; f__Aspergillaceae_unclassified	0.0210681	0.0135899	0.0102099	0.0189609	0.799646	0.514097	1.10023	0.0433546	0.0177205	0.0172852	0.0150914	0.0115607	0.1275	0.147536	0.157198	0.149982	0.143862	0.133248	0.161174	0.137633	0.146494	0.142172	1.00466	0.0091038	0.162323	0.00837805	1.7386	0.900111	0.212191	0.0148969	0.0164008	0.0324355	0.0191608	0.00813816	0.0115118	0.129155	0.154574	0.151791	0.156179	0.138138	0.136809	0.140447	0.136578	0.139864	0.139064	0.138218	0.00153267
476	New.ReferenceOTU1631	k__Fungi; p__Ascomycota; c__Dothideomycetes; o__Capnodiales; f__Neodevriesiaceae; g__Neodevriesia; s__Neodevriesia_strelitziicola; s__Neodevriesia_strelitziicola_unclassified	0	0	0	0	0	0	0	0	0	0	0	0	0	0	0	0	0	0	0	0	0	0	0	0	0	0	0	0	0	0	0	0	0	0	0	0	0	0	0	0	0	0	0	0	0	0	0
477	New.ReferenceOTU1708	k__Fungi; p__Basidiomycota; c__Malasseziomycetes; o__Malasseziales; f__Malasseziaceae; g__Malassezia; s__Malassezia_globosa; s__Malassezia_globosa_unclassified	0	0	0	0	0	0	0	0	0	0	0	0	0	0	0	0	0	0	0	0	0	0	0	0	0	0	0	0	0	0	0	0	0	0	0	0	0	0	0	0	0	0	0	0	0	0	0
478	New.ReferenceOTU1503	k__Fungi; k__Fungi_unclassified; k__Fungi_unclassified; k__Fungi_unclassified; k__Fungi_unclassified; k__Fungi_unclassified; k__Fungi_unclassified; k__Fungi_unclassified	0.0119158	0.0134842	0.107768	0.0114081	0.0133266	0.0130672	0.0140853	0.0117772	0.0125645	0.0130405	0.113934	0.0121433	0.0351178	0.0968672	0	0.00159537	0	0.0443742	0.0536742	0.0458344	0.0423702	0.0706729	0.0137761	0.0116308	0.0123475	0.407924	0.0136481	0.0137301	1.68125	0.0117951	0.0118102	0.012122	0.0120995	0.0121843	0.0658955	0.0602987	0.000962673	0	0	0.677164	0.04556	0.0467717	0.0454833	0.0465776	0.0463109	0.0460292	0.139473
479	New.ReferenceOTU1050	k__Fungi; k__Fungi_unclassified; k__Fungi_unclassified; k__Fungi_unclassified; k__Fungi_unclassified; k__Fungi_unclassified; k__Fungi_unclassified; k__Fungi_unclassified	0	0.000336455	0	0	0	0	0	0	0	0.498733	0	0.582257	0	0	0	0	0	0	0	0	0	0	0.00018401	0	0	0	0	0	0	0	0	0	0	0.000293784	0	0	0	0	0	0	0	0	0	0	0	0	0
480	New.ReferenceOTU1505	k__Fungi; p__Ascomycota; c__Eurotiomycetes; o__Eurotiales; f__Aspergillaceae; g__Aspergillus; g__Aspergillus_unclassified; g__Aspergillus_unclassified	0	0	0	0	0	0	0	0	0	0	0	0	0	0	0	0	0	0	0	0	0	0	0	0	0	0	0	0	0	0	0	0	0	0	0	0	0	0	0	0	0	0	0	0	0	0	0
481	New.ReferenceOTU1528	k__Fungi; k__Fungi_unclassified; k__Fungi_unclassified; k__Fungi_unclassified; k__Fungi_unclassified; k__Fungi_unclassified; k__Fungi_unclassified; k__Fungi_unclassified	0.00574043	0.00649601	0.00586939	0.00549583	0.00642006	0.00629512	0.00678559	0.00567362	1.10732	0.00620033	0.00674023	0.00578576	0.0296357	0.0342929	0.0365385	0.0348615	0.0370728	0.0111732	0.0170862	0.0115409	0.0106686	0.0119215	0.0066366	0.00560314	0.00594839	0.00514942	0.00657497	0.00661443	0.00610211	0.00568227	0.00563485	0.00583976	0.00582891	0.00586977	0.00565165	0.0300205	0.0370656	0.0352818	0.0363017	0.0314549	0.0282257	0.0117769	0.0114525	0.011728	0.0116609	0.0115899	0.0314197
482	New.ReferenceOTU1055	k__Fungi; p__Ascomycota; c__Saccharomycetes; o__Saccharomycetales; f__Saccharomycetales_fam_Incertae_sedis; g__Candida; s__Candida_albicans; s__Candida_albicans_unclassified	0	0	0	0	0.0986311	0	0	0	0	0.05122	0.00355906	0	0	0	0	0	0	0	0	0	0	0	0	0	0	0	0	0	0	0	0	0	0	0	0.011693	0	0	0	0	0	0	0	0	0	0	0	0.0152224
483	New.ReferenceOTU1521	k__Fungi; p__Ascomycota; c__Eurotiomycetes; o__Chaetothyriales; o__Chaetothyriales_unclassified; o__Chaetothyriales_unclassified; o__Chaetothyriales_unclassified; o__Chaetothyriales_unclassified	0	0	0	0	0	0	0	0	0	0	0	0	0	0	0	0	0	0	0	0	0	0	0	0	0	0	0	0	0	0	0	0	0	1.25328	0.000179893	0	0	0	0	0	0	0	0	0	0	0	0
484	New.ReferenceOTU1520	k__Fungi; k__Fungi_unclassified; k__Fungi_unclassified; k__Fungi_unclassified; k__Fungi_unclassified; k__Fungi_unclassified; k__Fungi_unclassified; k__Fungi_unclassified	0	0	0	0	0	0	0	0	0	0	0	0	0.1509	0.0118563	0.00392359	0.0129183	0.0041088	0	0	0	0	0	0	0	0	0	0	0	0	0	0	0	0	0	0	0	0.00143422	0.00365341	0	0.00409899	0	0	0	0	0	0	0
485	New.ReferenceOTU1525	k__Fungi; p__Ascomycota; c__Eurotiomycetes; o__Eurotiales; f__Aspergillaceae; g__Aspergillus; g__Aspergillus_unclassified; g__Aspergillus_unclassified	0	0	0	0	0	0	0	0	0	0	0	0	0	0	0	0	0	0	0	0	0	0	0	0	0	0	0	0	0	0	0	0	0	0	0	0	0	0	0	0	0	0	0	0	0	0	0
486	New.ReferenceOTU1035	k__Fungi; p__Basidiomycota; c__Malasseziomycetes; o__Malasseziales; f__Malasseziaceae; g__Malassezia; s__Malassezia_restricta; s__Malassezia_restricta_unclassified	0.0113112	0.00246617	0.00924145	0	0.000686971	0.000107765	0	0	0.0181004	0.00766166	0.0006733	0.000567294	0.003491	0.00140484	0.00149684	0.00142814	0.00136986	0.000591216	0.000715124	0.00061067	0.00437286	0.00162601	0.00356706	0.0007669	0	0.00123652	0	0.00202003	0.00160134	0	0.00604906	0.00494339	0.0077717	0.0101869	0.0014261	0.00122982	0.00572109	0.00265202	0.00148713	0.00399624	0.000607016	0.000623158	0.0228509	0.000620573	0.00061702	0.00177757	0.00383167
487	New.ReferenceOTU1037	k__Fungi; p__Basidiomycota; c__Agaricomycetes; o__Agaricales; o__Agaricales_unclassified; o__Agaricales_unclassified; o__Agaricales_unclassified; o__Agaricales_unclassified	0	0	0	0	0	0	0	0	0	0	0	0	0	0	0	0	0	0.00168947	0.00274159	0.00807814	0.00457486	0.00149438	0	0	0	0	0	0	0	0	0	0	0	0	0	0	0	0	0	0	0.00643081	0	0.00202441	0.00139066	0.00784361	0.00349662	3.10136
488	New.ReferenceOTU1032	k__Fungi; p__Basidiomycota; c__Malasseziomycetes; o__Malasseziales; f__Malasseziaceae; g__Malassezia; s__Malassezia_restricta; s__Malassezia_restricta_unclassified	0.0118077	0.0195712	0.0302523	0.0102602	0.0152255	0.0122747	0.0122799	0.0106723	0.076757	0.0841569	0.0152597	0.0247742	0.0530537	0.0261779	0.0278922	0.026612	0.0362886	0	0	0	0	0	0.0120102	0.01014	0.0107648	0.0093189	0.0118987	0.0119701	0.0123489	0.0102832	0.0143814	0.0107658	0.0985493	0.391262	0.0250852	0.14053	0.0286258	0.0269328	0.0277114	0.0240115	0	0	0.982459	0	0	0	0.144071
489	New.ReferenceOTU335	k__Fungi; k__Fungi_unclassified; k__Fungi_unclassified; k__Fungi_unclassified; k__Fungi_unclassified; k__Fungi_unclassified; k__Fungi_unclassified; k__Fungi_unclassified	0.000549882	0.00100936	0	0	0.000598974	0	0.00369869	0.00031365	0.000675378	0.000441551	0	0.000173188	0	0	0	0	0	0	0.00274159	0.690681	0.00114371	0.058779	0	0.00254849	0	0.00370961	0.000144293	0	0	0	0	0.000229707	0.00315018	0	0.000719569	0	0	0	0	0	0.0016077	0	0	0	0	0.00116554	0
490	New.ReferenceOTU331	k__Fungi; k__Fungi_unclassified; k__Fungi_unclassified; k__Fungi_unclassified; k__Fungi_unclassified; k__Fungi_unclassified; k__Fungi_unclassified; k__Fungi_unclassified	0	0	0	0	0	0	0	0	0	0	0	0	0	0	0	0	0	0	0	0	0	0	0	0	0	0	0	0	0	0.00482235	0	0	0.00315018	0.596088	0	0	0	0	0	0	0	0	0	0	0	0	0
491	New.ReferenceOTU1450	k__Fungi; p__Ascomycota; c__Dothideomycetes; o__Capnodiales; o__Capnodiales_unclassified; o__Capnodiales_unclassified; o__Capnodiales_unclassified; o__Capnodiales_unclassified	0.0273626	0.0313911	0.0283634	0.0275882	0.111437	0.0300065	0.0324383	0.0274422	0.0292807	0.927605	0.0321282	0.0275786	0.00595504	0.00689085	0.0073421	0.00700511	0.187473	0	0.150142	0.014916	0	0.0347286	0.0316342	0.0269569	0.0283538	0.0245454	0.0313405	0.0315286	0.0432148	0.0270853	0.0268593	0.027836	0.0277843	0.0283519	0.0271677	0.00603236	0.0330612	0.0375907	0.0072945	0.608276	0.0295147	0.273378	0.500769	0	0	0.653039	0.047309
492	New.ReferenceOTU798	k__Fungi; p__Ascomycota; c__Saccharomycetes; o__Saccharomycetales; f__Saccharomycetales_fam_Incertae_sedis; g__Candida; s__Candida_tropicalis; s__Candida_tropicalis_unclassified	0	0	0	0	0	0	0	0	0	0	0	0	0	0	0	0	0	0	0	0	0	0	0	0	0	0	0	0	0	0	0	0	0	0	0	0	0	0	0	0	0	0	0	0	0	0	0
493	New.ReferenceOTU799	k__Fungi; k__Fungi_unclassified; k__Fungi_unclassified; k__Fungi_unclassified; k__Fungi_unclassified; k__Fungi_unclassified; k__Fungi_unclassified; k__Fungi_unclassified	0	0	0	0	0	0	0	0	0.356938	0	0	0	0	0	0	0	0	0	0	0	0.182994	0.0229139	0	0	0	0	0	0	0	0	0	0	0	0	0	0	0	0	0	0	0	0.065668	0.0141709	0	0	0.0623563	0
494	New.ReferenceOTU792	k__Fungi; p__Basidiomycota; c__Malasseziomycetes; o__Malasseziales; f__Malasseziaceae; g__Malassezia; s__Malassezia_restricta; s__Malassezia_restricta_unclassified	0.0158911	0.0167073	0.00939487	0.00902539	0.0102763	0.0116792	0.0108614	0.00908151	0.0109552	0.00992459	0.0112337	0.0125088	0.0031313	0.00375672	0.00834773	0.00126435	0.0406095	0.0934129	0.0320736	0.0785894	0	0.0850824	0.0106229	0.0122773	0.0322663	0.0391377	0.0105243	0.0105874	0.00976737	0.0118779	0.0186922	0.00934744	0.00967757	0.00939547	0.171986	0.00108877	0.0243936	0.0895558	0.0420176	0.0207048	0.0406686	0	0	0.191101	0	0.069421	0.00153267
495	New.ReferenceOTU796	k__Fungi; p__Basidiomycota; c__Malasseziomycetes; o__Malasseziales; f__Malasseziaceae; g__unidentified; s__unidentified; s__unidentified_unclassified	0.317497	0.835646	4.81458	0.303311	0.884708	0.347423	0.374491	0.313514	1.21764	1.63699	0.371988	0.319744	8.8447	0.793525	0.893987	0.806474	0.804744	9.58569	0.254923	0.160124	0	0.136351	0.366269	0.459983	0.649124	0.284465	0.362868	0.365046	1.03707	0.3136	3.79874	0.322483	6.10067	4.7007	0.312809	11.0829	0.850976	0.810705	0.892037	0.748691	6.17475	1.01812	1.14066	0.531284	0	0	0.114217
496	New.ReferenceOTU797	k__Fungi; p__Basidiomycota; c__Tremellomycetes; o__Trichosporonales; f__Trichosporonaceae; g__Trichosporon; s__Trichosporon_otae; s__Trichosporon_otae_unclassified	0	0	0	0	0	0	0	0	0	0	0	0	0	0	0	0	0	0	0	1.24403	0	0.000996254	0	0	0	0	0	0	0	0	0	0	0	0	0	0	0	0	0	0	0	0	0	0	0	0	0
497	New.ReferenceOTU795	k__Fungi; p__Ascomycota; c__Eurotiomycetes; o__Eurotiales; f__Aspergillaceae; g__Aspergillus; g__Aspergillus_unclassified; g__Aspergillus_unclassified	0	0.00336455	0	0	0.030947	0.0714585	0.00340279	0.010821	0.000675378	0	0	0	0	0	0	0	0	0	0	0	0.00228743	0	0.0241053	0.000784151	0.0204195	0	0	0.0425017	0.00843325	0	0	0.0555125	0.000185304	0	0	0	0	0	0	0	0	0	0	0	0	0	0
498	New.ReferenceOTU1593	k__Fungi; k__Fungi_unclassified; k__Fungi_unclassified; k__Fungi_unclassified; k__Fungi_unclassified; k__Fungi_unclassified; k__Fungi_unclassified; k__Fungi_unclassified	0	0	0.211139	0	0	0	0	0	0	0	0	0	0	0.0408732	0	0	0	0	0	0	0	0	0	0	0	0	0	0	0.0691526	0	0	0	0	0	0	0	0.000478072	0	0	0	0	0	0	0	0	0	0
499	New.ReferenceOTU245	k__Fungi; p__Ascomycota; p__Ascomycota_unclassified; p__Ascomycota_unclassified; p__Ascomycota_unclassified; p__Ascomycota_unclassified; p__Ascomycota_unclassified; p__Ascomycota_unclassified	0	0	0	0	0	0	0	0.000156825	0	0.000220776	2.521	0	0	0	0	0	0	0	0	0	0	0	0	0	0	0	0	0	0	0	0	0	0	0	0	0	0	0	0	0	0	0	0	0	0	0	0
500	New.ReferenceOTU247	k__Fungi; k__Fungi_unclassified; k__Fungi_unclassified; k__Fungi_unclassified; k__Fungi_unclassified; k__Fungi_unclassified; k__Fungi_unclassified; k__Fungi_unclassified	0	0	0	0	0	0	0	0	0	0	0	0	0	0	0	0	0	0	0	0	0	0	0	0	0	0	0	0	0	0	0	0	0	0	0	0	0	0	0	0	0	0	0	0	0	0	0
501	New.ReferenceOTU240	k__Fungi; p__Ascomycota; p__Ascomycota_unclassified; p__Ascomycota_unclassified; p__Ascomycota_unclassified; p__Ascomycota_unclassified; p__Ascomycota_unclassified; p__Ascomycota_unclassified	0	0.101396	0	0	1.28833	0	0	0	0	0	0.108133	0	0.104473	0.12089	0.128807	0.122895	0.11788	0	3.02368	0	0	0	0.0507597	0	0.0325065	0	0	0.80835	1.34599	0	0	0	0	0	0	0.105829	0.125448	0.124377	0.127972	0.112296	0	0	0.0202269	0	0	0	0.340253
502	New.ReferenceOTU243	k__Fungi; k__Fungi_unclassified; k__Fungi_unclassified; k__Fungi_unclassified; k__Fungi_unclassified; k__Fungi_unclassified; k__Fungi_unclassified; k__Fungi_unclassified	0	0	0	0	0	0	0	0	0	0	0	0	0	0	0	0	0	0	0	0	0	0	0	0	0	0	0	0	0	0	0	0	0	0	0	0	0	0	0	0	0	0	0	0	0	0	0
503	New.ReferenceOTU808	k__Fungi; p__Ascomycota; c__Dothideomycetes; o__Pleosporales; f__Didymosphaeriaceae; g__Deniquelata; s__Deniquelata_barringtoniae; s__Deniquelata_barringtoniae_unclassified	0	0	0	0	0	0	0	0	0	0	0	0	0	0	0	0	0	0	0	0	0	0	0	0	0	0	0	0	0.000168665	0	0	0	0.000185304	0	1.17164	0	0	0	0	0	0	0	0	0	0	0	0
504	New.ReferenceOTU802	k__Fungi; p__Basidiomycota; c__Agaricomycetes; o__Agaricales; f__Entolomataceae; g__Clitopilus; g__Clitopilus_unclassified; g__Clitopilus_unclassified	0	0	0	0	0	0	0	0	0	0	0	0	0	0	0	0	0	0.00844737	0.0191911	0.00807814	0.00914972	0.00747191	0	0.000196038	0	0	0	0	0	0	0	0	0	0	0	0	0	0	0	0	0.0112539	0.0048643	0.00607323	0.00278133	0.0156872	0.00582769	9.68187
505	New.ReferenceOTU803	k__Fungi; p__Ascomycota; c__Eurotiomycetes; o__Eurotiales; f__Aspergillaceae; g__Aspergillus; g__Aspergillus_unclassified; g__Aspergillus_unclassified	0.000616522	0.000454714	0.000410851	0.025881	0.000449397	0.00351105	0.000474983	0.000397147	0.000423698	0.000434016	0.000471808	0.00229836	5.55254e-05	0.00446664	6.84586e-05	6.53164e-05	6.2651e-05	0.0058873	0	0	0	0.00698611	0.000464554	0.000392213	0.000416381	0.000360453	0.000460241	0.000463003	0.000690558	0.000977095	0.000394433	0.000408777	0.00663022	0.000410877	0.0193599	5.62464e-05	0.00119093	0.0172491	6.80148e-05	5.89339e-05	0.00159709	0	0.00712047	0	0	0.00392917	0
506	New.ReferenceOTU800	k__Fungi; p__Ascomycota; c__Eurotiomycetes; o__Eurotiales; o__Eurotiales_unclassified; o__Eurotiales_unclassified; o__Eurotiales_unclassified; o__Eurotiales_unclassified	0.00550948	0.00623466	0.00563325	0.00527472	0.00616176	0.295576	0.00651258	0.00544536	0.0058094	0.00595088	0.00646905	0.00555298	0.0039777	0.271073	0.0049042	0.00467911	0.00448816	0.00846253	0	0	0	0	0.00636959	0.00537771	0.00570907	0.00494224	0.00631044	0.00634832	0.00585661	0.264033	0.00540815	0.00560481	0.0055944	0.00563361	0.00542427	0.00402935	0.00477632	0.00473552	0.00487241	0.00422188	0.0225542	0.297271	0.0219541	0	0.155471	0	0.00183071
507	New.ReferenceOTU806	k__Fungi; k__Fungi_unclassified; k__Fungi_unclassified; k__Fungi_unclassified; k__Fungi_unclassified; k__Fungi_unclassified; k__Fungi_unclassified; k__Fungi_unclassified	0	0.657769	0	0	0.000199658	0	0	0.000156825	0	0	0	0	0	0	0	0	0	0	0	0	0	0	0.00018401	0	0	0	0	0	0	0	0	0	0	0	0	0	0	0	0	0	0	0	0	0	0	0	0
508	New.ReferenceOTU807	k__Fungi; p__Ascomycota; c__Eurotiomycetes; o__Eurotiales; f__Aspergillaceae; g__Aspergillus; g__Aspergillus_unclassified; g__Aspergillus_unclassified	0	0.00134582	0	0	0.00299487	0.0105991	0	0.0679054	0	0	0	0	0	0	0	0	0	0	0	0	0	0	0.00165609	0.0150949	0.0147389	0.000109106	0.00779183	0	0.00067466	0	0.0016211	0.0928016	0.000185304	0	0	0	0	0	0	0	0	0	0	0	0	0	0
509	New.ReferenceOTU643	k__Fungi; k__Fungi_unclassified; k__Fungi_unclassified; k__Fungi_unclassified; k__Fungi_unclassified; k__Fungi_unclassified; k__Fungi_unclassified; k__Fungi_unclassified	0	0	0	0	0	0	0	0	0	0	0	0	0	0	0	0	0	0	0.00274159	0	0.345402	0.0503109	0	0	0	0	0	0	0	0	0	0	0	0	0	0	0	0	0	0	0	0.107015	0.00708544	0.00417199	0.00156872	0.0874154	0.011495
510	New.ReferenceOTU78	k__Fungi; k__Fungi_unclassified; k__Fungi_unclassified; k__Fungi_unclassified; k__Fungi_unclassified; k__Fungi_unclassified; k__Fungi_unclassified; k__Fungi_unclassified	0	0	0	0	0	0	0	0	0	0	0	0	0	0	0	0	0	0	0	0	0	0	0	0	0	0.051389	0	0	0	0	0	0	0	0	0	0	0	0	0	0	0	0	0	0	0	0	0
511	New.ReferenceOTU1020	k__Fungi; p__Basidiomycota; c__Malasseziomycetes; o__Malasseziales; f__Malasseziaceae; g__Malassezia; s__Malassezia_restricta; s__Malassezia_restricta_unclassified	0.00600503	0.0143452	0.0800027	0.00462947	0.00710657	0.0090841	0.00571591	0.00491266	0.0822345	0.051427	0.00668698	0.0048737	0.0380211	0.00134413	0.00061796	0.000589597	0.0422548	0.0493889	0	0.00444917	0.00913389	0.0275634	0.00793857	0.00488664	0.00501069	0.00619408	0.0055385	0.00557174	0.00628809	0.00478652	0.0175348	0.00491919	0.090669	0.233133	0.00828067	0.105239	0.00528526	0.00258506	0.0029345	0.0139172	0.0187795	0.00345961	0.18703	0	0.0265719	0.0275519	0.0153267
512	New.ReferenceOTU1602	k__Fungi; p__Ascomycota; c__Eurotiomycetes; o__Eurotiales; f__Aspergillaceae; g__Aspergillus; g__Aspergillus_unclassified; g__Aspergillus_unclassified	0	0	0	0	0	0	0	0	0	0	0	0	0	0	0	0	0	0	0	0	0	0	0	0	0	0	0	0	0	0	0	0	0	0	0	0	0	0	0	0	0	0	0	0	0	0	0
513	New.ReferenceOTU1736	k__Fungi; p__Ascomycota; c__Eurotiomycetes; o__Eurotiales; f__Aspergillaceae; g__Aspergillus; g__Aspergillus_unclassified; g__Aspergillus_unclassified	0	0	0	0	0	0	0	0	0	0	0	0	0	0	0	0	0	0	0	0	0	0	0	0	0	0	0	0	0	0	0	0	0	0	0	0	0	0	0	0	0	0	0	0	0	0	0
514	New.ReferenceOTU1730	k__Fungi; p__Ascomycota; c__Sordariomycetes; o__Hypocreales; f__Bionectriaceae; g__Clonostachys; g__Clonostachys_unclassified; g__Clonostachys_unclassified	0	0	0	0	0	0	0	0	0	0	0	0	0	0	0	0	0	0	0	0	0	0	0	0	0	2.09255	0	0.000329471	0	0	0	0	0	0	0	0	0	0	0	0	0.043408	0	0	0	0	0	0
515	New.ReferenceOTU96	k__Fungi; p__Ascomycota; c__Saccharomycetes; o__Saccharomycetales; f__Trichomonascaceae; g__Blastobotrys; s__Blastobotrys_proliferans; s__Blastobotrys_proliferans_unclassified	0	0	0	0	0	0	0	0	0	0	0	0	0	0	0	0	0	0	0	0	0	0	0	0	0	0	0	0	0	0	0	0	0	0	0	0	0	0	0	0	0	0	0	0	0	0	0
516	New.ReferenceOTU97	k__Fungi; p__Basidiomycota; c__Tremellomycetes; o__Tremellales; f__Bulleribasidiaceae; g__Hannaella; g__Hannaella_unclassified; g__Hannaella_unclassified	0.000274941	0	0.198665	0	0	0	0	0.00031365	0	0	0	0	0	0	0	0	0	0	0	0	0	0	0	0	0	0	0	0	0	0	0	0	0	0	0	0	0	0	0	0	0	0	0	0	0	0	0.0904275
517	New.ReferenceOTU94	k__Fungi; p__Ascomycota; p__Ascomycota_unclassified; p__Ascomycota_unclassified; p__Ascomycota_unclassified; p__Ascomycota_unclassified; p__Ascomycota_unclassified; p__Ascomycota_unclassified	0	0	0	0	0	0	0	0	0	0	0	0	0	0	0	0	0	0	0	0	0	0	0	0	0	0	0	0	0	0	0	0	0	0	0	0	0	0	0	0	0	0	0	0	0	0	0
518	New.ReferenceOTU98	k__Fungi; p__Ascomycota; c__Dothideomycetes; o__Capnodiales; o__Capnodiales_unclassified; o__Capnodiales_unclassified; o__Capnodiales_unclassified; o__Capnodiales_unclassified	0	0	0	0	0	0	0	0	0	0	0	0	0	0	0	0	0	0.00168947	0	0	0	0	0	0	0.660485	0	0	0	0	0	0	7.65516e-05	0	0	0	0	0	0	0	0	0.422826	0	0	0	0	0	0
519	New.ReferenceOTU499	k__Fungi; p__Ascomycota; c__Dothideomycetes; o__Pleosporales; f__Didymosphaeriaceae; g__Pseudopithomyces; g__Pseudopithomyces_unclassified; g__Pseudopithomyces_unclassified	0	0	0	0	0	0	0	0	0	0	0	0	0	0	0	0	0	0	0	0	0	0	0	0	0.315043	0	0	0	0	0	0	0	0	0	0	0	0	0	0	0	0	0	0	0	0	0	0
520	New.ReferenceOTU498	k__Fungi; k__Fungi_unclassified; k__Fungi_unclassified; k__Fungi_unclassified; k__Fungi_unclassified; k__Fungi_unclassified; k__Fungi_unclassified; k__Fungi_unclassified	0.37636	0.160221	0.332319	0.0396539	0.0968267	0.378871	0.392275	0.0406096	0.0433246	0.0443797	0.048244	0.0859921	0.109205	0.126366	0.204485	0.128462	0.123219	0	0.727833	0	0.117936	0.670538	0.269977	0.754722	0.0425763	0.417845	0.132601	0.36002	0.144541	0.0406715	0.0410985	0.0419979	0.0417212	0.0420136	0.0409201	0.110623	0.13113	0.449606	0.133769	0.302145	0.0508707	0	2.54591	0	0.646453	0	0
521	New.ReferenceOTU1285	k__Fungi; k__Fungi_unclassified; k__Fungi_unclassified; k__Fungi_unclassified; k__Fungi_unclassified; k__Fungi_unclassified; k__Fungi_unclassified; k__Fungi_unclassified	0.00745463	0.00758447	0.00685285	0.0064167	0.00749579	0.00734991	0.0083274	0.00705342	0.00752917	0.00844751	0.0078696	0.00675521	0.0925482	0	0	0.00323217	0	0	0.059291	0	0	0.0162673	0.00774861	0.0194165	0.00778532	0.00601224	0.00767666	0.00772273	0.00712457	0.00663438	0.00778882	0.00702774	0.00680559	0.0076572	0.00659863	0	0	0	0	0.0130859	0	0	0.138704	0	0	0	0
522	New.ReferenceOTU1283	k__Fungi; p__Basidiomycota; c__Tremellomycetes; o__Tremellales; f__Tremellales_fam_Incertae_sedis; g__Kwoniella; s__Kwoniella_heveanensis; s__Kwoniella_heveanensis_unclassified	0	0	0	0	0	0	0	0	0	0	0	0	0	0	0	0	0	0	0	0	0	0	0	0	0	0	0	0	0	0	0	7.65516e-05	1.16705	0	0.000179893	0	0	0	0	0	0	0	0	0	0	0	0
523	New.ReferenceOTU1281	k__Fungi; p__Ascomycota; c__Dothideomycetes; o__Capnodiales; o__Capnodiales_unclassified; o__Capnodiales_unclassified; o__Capnodiales_unclassified; o__Capnodiales_unclassified	0	0	0	0	0	0	0	0	0	0	0	0	0	0	0	0	0	0	0	0	0	0	0	0	0	0	0	0	0	0	0	0	0	0	0	0	0	0	0	0	0	0	0	0	0	0	0
524	New.ReferenceOTU490	k__Fungi; p__Ascomycota; c__Eurotiomycetes; o__Eurotiales; f__Aspergillaceae; g__Aspergillus; g__Aspergillus_unclassified; g__Aspergillus_unclassified	0	0	0	0	0	0	0	0	0	0	0	0	0	0	0	0	0	0	0	0	0	0	0	0	0	0	0	0	0	0	0	0	0	0	0	0	0	0	0	0	0	0	0	0	0	0	0
525	New.ReferenceOTU493	k__Fungi; k__Fungi_unclassified; k__Fungi_unclassified; k__Fungi_unclassified; k__Fungi_unclassified; k__Fungi_unclassified; k__Fungi_unclassified; k__Fungi_unclassified	0	0	0	0	0	0	0	0	0	0	0	0	0	0	0	0	0	0	0	0	0	0	0	0	0	0	0	0	0	0	0	0	0	0	0	0	0	0	0	0	0	0	0	0	0	0	0
526	New.ReferenceOTU495	k__Fungi; p__Ascomycota; c__Eurotiomycetes; o__Eurotiales; f__Aspergillaceae; g__Aspergillus; g__Aspergillus_unclassified; g__Aspergillus_unclassified	0	0	0	0	0	0	0	0	0	0	0	0	0	0	0	0	0	0	0	0	0	0	0	0	0	0	0	0	0	0	0	0	0	0	0	0	0	0	0	0	0	0	0	0	0	0	0
527	New.ReferenceOTU1515	k__Fungi; p__Ascomycota; c__Eurotiomycetes; o__Eurotiales; f__Aspergillaceae; g__Aspergillus; s__Aspergillus_halophilicus; s__Aspergillus_halophilicus_unclassified	0	0	0	0	0	0	0	0	0	0	0	0	0	0	0	0	0	0	0	0	0	0	0	0	0	0	0	0	0	0	0	0	0	0	0	0	0	0	0	0	0	0	0	0	0	0	0
528	New.ReferenceOTU1512	k__Fungi; p__Basidiomycota; c__Malasseziomycetes; o__Malasseziales; f__Malasseziaceae; g__Malassezia; s__Malassezia_restricta; s__Malassezia_restricta_unclassified	0	0	0	0	0	0	0	0	0	0	0	0	0	0	0	0	0	0	0	0	0	0	0	0	0	0	0	0	0	0	0	0	0	0.000881352	0	0	0	0	0	0	0	0	0.100208	0	0	0	0.00459801
529	New.ReferenceOTU1024	k__Fungi; k__Fungi_unclassified; k__Fungi_unclassified; k__Fungi_unclassified; k__Fungi_unclassified; k__Fungi_unclassified; k__Fungi_unclassified; k__Fungi_unclassified	0.0271687	0.0210899	0.410126	0.0178427	0.0208433	0.0204376	0.02203	0.0184199	0.0196514	0.0201299	0.0218827	0.120689	0.500947	0.0112081	0.0119421	0.293659	0.010929	0	0	0.465179	0	0.279627	0.0215463	0.78025	0.0196784	0.0168482	0.0215184	0.0214743	0.0200123	0.018448	0.478429	0.0189593	0.0337422	0.0190567	0.0183486	0.00981175	0.0116307	0.0115313	0.0118647	0.0102806	0	0.234062	0	0.336394	0.77921	0	0.0398494
530	New.ReferenceOTU656	k__Fungi; k__Fungi_unclassified; k__Fungi_unclassified; k__Fungi_unclassified; k__Fungi_unclassified; k__Fungi_unclassified; k__Fungi_unclassified; k__Fungi_unclassified	0	0	0	0	0	0.000170953	0	0	0	0	0.23039	0	0	0	0	0	0	0	0	0	0	0	0	0	0	0	0	0	0	0	0	0	0	0	0	0	0	0	0	0	0	0	0	0	0	0	0
531	New.ReferenceOTU1464	k__Fungi; p__Ascomycota; c__Saccharomycetes; o__Saccharomycetales; f__Debaryomycetaceae; g__Meyerozyma; g__Meyerozyma_unclassified; g__Meyerozyma_unclassified	0.00191636	0.0021686	0.224171	0.00183471	0.00214325	0.00210154	0.00226527	0.00189406	0.00202068	0.00206989	0.00225013	0.0165487	0.0111592	0.0129128	0.0137584	0.013127	0.0125913	0	0	8.51005e-05	0	0	0.00221553	0.00187053	0.00198579	0.00171906	0.00219496	0.00220813	0.0020371	0.00189694	0.00188112	0.00194952	0.141051	0.00195954	0.0275812	0.0113041	0.0148786	0.0132852	0.0136693	0.0118442	0	0	0.000126306	0	0	0.161373	0
532	New.ReferenceOTU1468	k__Fungi; p__Ascomycota; c__Eurotiomycetes; o__Eurotiales; f__Aspergillaceae; f__Aspergillaceae_unclassified; f__Aspergillaceae_unclassified; f__Aspergillaceae_unclassified	0	0	0	0.464415	0	0	0	0	0	0	0	0	0	0	0	0	0	0	0	0	0	0	0	0	0	0	0	0	0	0	0	0	0	0	0.0361584	0	0	0	0	0	0	0	0	0	0	0	0
533	New.ReferenceOTU1469	k__Fungi; p__Ascomycota; c__Eurotiomycetes; o__Eurotiales; f__Thermoascaceae; g__Byssochlamys; s__Byssochlamys_spectabilis; s__Byssochlamys_spectabilis_unclassified	0	0	0	0	0	0	0	0	0	0.379955	0.000237271	0	0	0	0	0	0	0	0	0	0	0	0	0	0	0	0	0	0	0	0	0	0	0	0	0	0	0	0	0	0	0	0	0	0	0	0
534	New.ReferenceOTU1192	k__Fungi; p__Basidiomycota; c__Malasseziomycetes; o__Malasseziales; f__Malasseziaceae; g__Malassezia; s__Malassezia_restricta; s__Malassezia_restricta_unclassified	14.1483	4.70839	24.481	1.7941	2.83626	1.8065	0.559484	2.0149	25.7239	9.38512	2.82086	3.3543	7.19035	2.64646	1.79998	2.15918	6.21453	7.59268	0.684547	0.50324	22.1314	8.68578	5.97476	1.32714	0.733775	2.17917	0.501566	3.0118	2.15175	0.660139	10.3649	6.15098	25.0771	13.6031	4.74312	17.646	4.07335	2.17596	3.2239	3.68052	5.25692	1.69	29.4136	0	15.8936	4.34661	7.99395
535	New.ReferenceOTU1198	k__Fungi; k__Fungi_unclassified; k__Fungi_unclassified; k__Fungi_unclassified; k__Fungi_unclassified; k__Fungi_unclassified; k__Fungi_unclassified; k__Fungi_unclassified	0	0	0	0	0	0	0	0	0	0	0	0	0	0	0	0	0	0	0	0	0.00114371	0	0	0	0	0	0	0	0	0	0	0	0	0.478281	0	0	0	0	0	0	0	0	0	0	0	0	0
536	New.ReferenceOTU1199	k__Fungi; p__Mucoromycota; c__Mucoromycetes; o__Mucorales; f__Cunninghamellaceae; g__Absidia; s__Absidia_cylindrospora; s__Absidia_cylindrospora_unclassified	0	0	0	0	0	0	0	0	0	0	0	0	0	0	0	0	0	0	0	0	0	0	0	0	0	0	0	0	0	0	0	0	0	0	0	0	0	0	0	0	0	0	0	0	0	0	0
537	New.ReferenceOTU472	k__Fungi; p__Ascomycota; p__Ascomycota_unclassified; p__Ascomycota_unclassified; p__Ascomycota_unclassified; p__Ascomycota_unclassified; p__Ascomycota_unclassified; p__Ascomycota_unclassified	0	0	0	0	0	0	0	0	0	0	0.150193	0.000173188	0	0	0	0	0	0	0	0	0	0	0	0	0	0	0	0	0	0	0	0	0	0	0	0	0	0	0	0	0	0	0	0	0	0	0
538	New.ReferenceOTU475	k__Fungi; p__Ascomycota; c__Dothideomycetes; o__Dothideales; o__Dothideales_unclassified; o__Dothideales_unclassified; o__Dothideales_unclassified; o__Dothideales_unclassified	0.048675	0.0550818	0.0497684	0.0466009	0.0544377	0.0533783	0.0575371	0.0489702	0.0513247	0.0525746	0.0571525	0.0490593	0.0458347	0.0530375	0.0565107	0.053917	0.055344	0	0	0.069244	0	0.00606324	0.0562738	0.0475108	0.0504383	0.0436636	0.0557513	0.0560859	0.0517417	0.0481818	0.0477797	0.0495172	0.0494252	0.0497716	0.0479222	0.105888	0.0550371	0.054567	0.0561444	0.0486484	0	0	0	0.0989766	0	1.35365	0.00383167
539	New.ReferenceOTU474	k__Fungi; k__Fungi_unclassified; k__Fungi_unclassified; k__Fungi_unclassified; k__Fungi_unclassified; k__Fungi_unclassified; k__Fungi_unclassified; k__Fungi_unclassified	0.00116725	0.00132089	0.00119347	0.00111752	0.00130545	0.00128004	0.00167673	0.00131106	0.0012308	0.00126077	0.00137055	0.00117647	0.00383731	0.00444033	0.00473111	0.00451395	0.00432975	0	0	0.114839	0	0	0.00319618	0.00113933	0.00120954	0.119086	0.00133695	0.00134497	0.0012408	0.00115543	0.00114578	0.00118745	0.00118524	0.00119355	0.0011492	0.00388713	0.00902725	0.0145754	0.00762015	0.00407287	0	0	0	0	0	0	0
540	New.ReferenceOTU479	k__Fungi; k__Fungi_unclassified; k__Fungi_unclassified; k__Fungi_unclassified; k__Fungi_unclassified; k__Fungi_unclassified; k__Fungi_unclassified; k__Fungi_unclassified	0	0	0	0	0.000199658	0	0	0	0	0.000220776	1.20368	0	0	0	0	0	0	0	0	0	0	0	0.00018401	0	0	0	0	0	0	0	0	0	0	0	0	0	0	0	0	0	0	0	0	0	0	0	0
541	New.ReferenceOTU271	k__Fungi; k__Fungi_unclassified; k__Fungi_unclassified; k__Fungi_unclassified; k__Fungi_unclassified; k__Fungi_unclassified; k__Fungi_unclassified; k__Fungi_unclassified	0.0279355	0.0316125	0.070313	0.0267451	0.0312428	0.0306348	0.0330217	0.0276103	0.0294562	0.0301736	0.0328009	0.0281561	0.48012	0	0	0.0883268	0	0	0	0	0	0	0.0322966	0.0272673	0.0289475	0.0253588	0.0319967	0.0321887	0.0301585	0.0276524	0.0274217	0.0284189	0.0283661	0.0285649	0.0275034	0	0	0.00979796	0.00857842	0	0	0	0	0	0.797539	0	0
542	New.ReferenceOTU272	k__Fungi; p__Basidiomycota; p__Basidiomycota_unclassified; p__Basidiomycota_unclassified; p__Basidiomycota_unclassified; p__Basidiomycota_unclassified; p__Basidiomycota_unclassified; p__Basidiomycota_unclassified	0	0	0	0	0	0	0	0	0	0	0	0	0	0	0	0	0	0.0456158	0.0466071	0	0	0.0801985	0	0	0	0	0	0	0	0	0	0	0	0	0	0	0	0	0	0	0.0739544	0.00729644	0	0.0959558	0	0.0862499	0.011495
543	New.ReferenceOTU275	k__Fungi; p__Ascomycota; c__Saccharomycetes; o__Saccharomycetales; f__Saccharomycetales_fam_Incertae_sedis; g__Candida; g__Candida_unclassified; g__Candida_unclassified	0	0	0	0	0	0	0	0	0	0	0	0	0	0	0	0	0	0	0	0	0	0	0	0	0	0	0	0	0	0	0	0	0	0	0	0	0	0	0	0	0	0	0	0	0	0	0
544	New.ReferenceOTU277	k__Fungi; k__Fungi_unclassified; k__Fungi_unclassified; k__Fungi_unclassified; k__Fungi_unclassified; k__Fungi_unclassified; k__Fungi_unclassified; k__Fungi_unclassified	0.0219624	0.0248531	0.0224558	0.0210265	0.0245626	0.0240846	0.025961	0.0217068	0.023158	0.0249353	0.0264395	0.0221358	0	0	0	0.377655	0	0	0	0	0	0	0.025391	0.0214371	0.022758	0.0197012	0.0251552	0.0253062	0.0233461	0.0217398	0.0215584	0.0223424	0.0223009	0.0224572	0.0216227	0	0	0	0	0	0	0	0	0	0.711814	0	0
545	New.ReferenceOTU905	k__Fungi; k__Fungi_unclassified; k__Fungi_unclassified; k__Fungi_unclassified; k__Fungi_unclassified; k__Fungi_unclassified; k__Fungi_unclassified; k__Fungi_unclassified	0.000549882	0	0	0	0.000199658	0	0	0	0	0	0.778723	0	0	0	0	0	0	0	0	0	0	0	0	0	0	0	0	0	0	0	0	0	0	0	0	0	0	0	0	0	0	0	0	0	0	0	0
546	New.ReferenceOTU904	k__Fungi; k__Fungi_unclassified; k__Fungi_unclassified; k__Fungi_unclassified; k__Fungi_unclassified; k__Fungi_unclassified; k__Fungi_unclassified; k__Fungi_unclassified	0.0501289	0.056727	0.051255	0.0479928	0.0560637	0.0549727	0.0592557	0.0495454	0.0528578	1.16856	0.0588597	0.0505247	0.0899135	0.104043	0.110856	0.105768	0.101452	0	0	0	0	2.98195	0.0579547	0.0489299	0.0519448	0.0449678	0.0574165	0.0577611	0.0532872	0.0496209	0.0492069	0.0509963	0.0509015	0.0512583	0.0493536	0.163845	0.107966	0.107043	0.110138	0.0954329	0	0	0	0	0	0	0.230667
547	New.ReferenceOTU1115	k__Fungi; p__Mucoromycota; c__Mucoromycetes; o__Mucorales; f__Cunninghamellaceae; g__Absidia; s__Absidia_cylindrospora; s__Absidia_cylindrospora_unclassified	0	0	0	0	0	0	0	0	0	0	0	0	0	0	0	0	0	0	0	0	0	0	0	0	0	0	0	0	0	0	0	0	0	0	0	0	0	0	0	0	0	0	0	0	0	0	0
548	New.ReferenceOTU69	k__Fungi; k__Fungi_unclassified; k__Fungi_unclassified; k__Fungi_unclassified; k__Fungi_unclassified; k__Fungi_unclassified; k__Fungi_unclassified; k__Fungi_unclassified	0	0	0	0	0	0	0	0	0	0	0	0	0	0	0	0	0	0	0	0	0	0	0	0	0	0	0	0	0	0	0	0	0	0	0	0	0	0	0	0	0	0	0	0	0	0	0
549	New.ReferenceOTU67	k__Fungi; k__Fungi_unclassified; k__Fungi_unclassified; k__Fungi_unclassified; k__Fungi_unclassified; k__Fungi_unclassified; k__Fungi_unclassified; k__Fungi_unclassified	0	0	0.0708866	0	0	0	0	0	0	0	0	0.000173188	0	0	0	0	0	0	0	0	0	0	0	0	0	0	0	0	0	0	0	0	0	0	0	0	0	0	0	0	0	0	0	0	0.00156872	0	0.222237
550	New.ReferenceOTU66	k__Fungi; k__Fungi_unclassified; k__Fungi_unclassified; k__Fungi_unclassified; k__Fungi_unclassified; k__Fungi_unclassified; k__Fungi_unclassified; k__Fungi_unclassified	0.0255869	0.000919336	0.0251987	0.000777787	0.000908587	0.0045586	0.0168309	0.0025974	0.0032716	0.00277213	0.000953898	0.000818819	0.026235	0.00325223	0.00244667	0.00233437	0.00223911	0.00328935	0.0159809	0	0.00585395	0.0136277	0.000939232	0.0571516	0.000841834	0.00743906	0.00237518	0.0221418	0.00303475	0.00133474	0.00775339	0.00148356	0.00294524	0.0113356	0.00182903	0.00201021	0.00238287	0.00236252	0.00388229	0.0481538	0.0136487	0	0.0602142	0	0.0394727	0.0202012	0
551	New.ReferenceOTU63	k__Fungi; p__Ascomycota; c__Saccharomycetes; o__Saccharomycetales; f__Saccharomycetales_fam_Incertae_sedis; g__Candida; g__Candida_unclassified; g__Candida_unclassified	0	0	0	0	0	0	0	0	0	0	0	0	0	0	0	0	0	0	0	0	0	0	0	0	0	0	0	0	0	0	0	0	0	0	0	0	0	0	0	0	0	0	0	0	0	0	0
552	New.ReferenceOTU60	k__Fungi; k__Fungi_unclassified; k__Fungi_unclassified; k__Fungi_unclassified; k__Fungi_unclassified; k__Fungi_unclassified; k__Fungi_unclassified; k__Fungi_unclassified	0.00786146	0.00889622	0.253812	0.00752648	0.0087922	0.0086211	0.0143153	0.00776996	0.00828942	0.00849129	0.00923067	0.0141019	0.190513	0.00752821	0.0405452	0.188776	0	0.00698767	0.0597323	0	0	0	0.00908875	0.00789903	0.00814625	0.00705207	0.00900435	0.00905839	0.619953	0.0077818	0.00771687	0.00799749	0.00840912	0.00803858	0.00773988	0.0260439	0	0	0.0117935	0	0	0.0502246	0	0	0.5894	0.101252	0
553	New.ReferenceOTU1017	k__Fungi; k__Fungi_unclassified; k__Fungi_unclassified; k__Fungi_unclassified; k__Fungi_unclassified; k__Fungi_unclassified; k__Fungi_unclassified; k__Fungi_unclassified	0	0	0	0	0	0	0	0	0	0	0	0	0.887016	1.24772	0.751368	0.0826768	1.91294	0	0	0	0	0	0	0	0	0	0	0	0	0	0	0	0	0	0	0.014967	0.369072	2.50177	1.81779	9.4427	0	0	0	0	0	0	0.0145604
554	New.ReferenceOTU1016	k__Fungi; p__Ascomycota; c__Sordariomycetes; o__Xylariales; f__Xylariaceae; g__Hypoxylon; s__Hypoxylon_griseobrunneum; s__Hypoxylon_griseobrunneum_unclassified	0	0	0	0	0	0	0	0	0	0	0	0	0	0	0	0	0	0	0	0	0	0	0	0	0	0	0	0	0	0.320872	0	0	0	0	0	0	0	0	0	0	0	0	0	0	0	0	0
555	New.ReferenceOTU1729	k__Fungi; k__Fungi_unclassified; k__Fungi_unclassified; k__Fungi_unclassified; k__Fungi_unclassified; k__Fungi_unclassified; k__Fungi_unclassified; k__Fungi_unclassified	0	0	0	0	0	0	0	0	0	0	0	0	0	0	0	0	0	0	0	0	0	0.000498127	0	0	0	0	0	0	0	0	0	0	0	0	0	0	0	0	0	0	0	0	0	0	0	0.00116554	0.0528771
556	New.ReferenceOTU1728	k__Fungi; k__Fungi_unclassified; k__Fungi_unclassified; k__Fungi_unclassified; k__Fungi_unclassified; k__Fungi_unclassified; k__Fungi_unclassified; k__Fungi_unclassified	0.0180507	0.00531398	0.0210569	0.0299419	0.00573675	0.091094	0.0202828	0.0853874	0.00495152	0.204	0.00551376	0.00473297	0.519798	0.0573447	0.0542061	0.1478	0.0757049	0	0.0108761	0.149686	0.153224	0	0.0246457	0.0283892	0.0656445	0.059064	0.0292086	0.175849	0.12911	0.172219	0.033959	0.00477715	0.205038	0.216713	0.0697214	0.0976531	0.0388847	0.0676087	0.0502999	0.0343709	0.132554	0.155985	0.0370258	0	0.594786	0.0966033	0
557	New.ReferenceOTU1725	k__Fungi; p__Basidiomycota; c__Tremellomycetes; o__Tremellales; f__Bulleraceae; g__Bullera; s__Bullera_unica; s__Bullera_unica_unclassified	0	0	0	0	0	0	0	0	0	0	0	0	0	0	0	0	0	0	0	0	0	0	0	0	0.00015353	0	0	0	0	0	0	0	0	0.618122	0	0	0	0	0	0	0	0	0	0	0	0	0
558	New.ReferenceOTU1727	k__Fungi; p__Ascomycota; c__Eurotiomycetes; o__Chaetothyriales; f__Chaetothyriales_fam_Incertae_sedis; g__Strelitziana; g__Strelitziana_unclassified; g__Strelitziana_unclassified	0.00241715	0.0027353	0.00247145	0.00231415	0.00270332	0.00265071	0.00285723	0.00238901	0.00254873	0.2908	0.00283813	0.00243623	0.00234017	0.00270792	0.00288525	0.00275282	0.00264048	0.00626946	0.0111513	0.00647577	0.00598632	0.00668934	0.0027945	0.00235933	0.00250471	0.00216828	0.00276855	0.00278516	0.00256944	0.00239265	0.00237269	0.00245897	0.0024544	0.0024716	0.00237976	0.180368	0.00281001	0.00278601	0.00286654	0.00248382	0.00643701	0.0066082	0.00642617	0.00658078	0.0065431	0.0065033	0.011495
559	New.ReferenceOTU1726	k__Fungi; p__Ascomycota; c__Dothideomycetes; o__Dothideales; f__Aureobasidiaceae; g__Aureobasidium; s__Aureobasidium_pullulans; s__Aureobasidium_pullulans_unclassified	0.031335	0.0354595	0.032039	0.0299998	0.0350449	0.0346482	0.0370402	2.56762	0.0330408	0.0345824	0.0367926	0.0315825	2.08142	0.0535931	0.0571027	0.0544817	0.160623	0	0	0	0	0	0.0362269	0.0305856	0.0324702	0.0281089	0.0358905	0.0361059	0.0333093	0.363464	0.0307587	0.0318772	0.031818	0.032041	0.0308504	0.0469162	0.0626744	0.0551386	0.0567325	0.049158	0	0	2.67801	0	0	0.00988769	0.116483
560	New.ReferenceOTU84	k__Fungi; p__Mucoromycota; c__Mucoromycetes; o__Mucorales; f__Cunninghamellaceae; g__Absidia; s__Absidia_cylindrospora; s__Absidia_cylindrospora_unclassified	0	0	0	0	0	0	0	0	0	0	0	0	0	0	0	0	0	0	0	0	0	0	0	0	0	0	0	0	0	0	0	0	0	0	0	0	0	0	0	0	0	0	0	0	0	0	0
561	New.ReferenceOTU88	k__Fungi; p__Basidiomycota; c__Malasseziomycetes; o__Malasseziales; f__Malasseziaceae; g__Malassezia; s__Malassezia_restricta; s__Malassezia_restricta_unclassified	0.0183645	0.0213866	0.0187771	0.211406	0.0205387	0.020139	0.0217081	0.0181508	0.0193642	0.0198358	0.021563	0.0185095	0.00426769	0.0518644	0.105252	0.00502023	0.0533696	0.325833	0.0282272	0.0966024	0	0.542533	0.0212315	0.0193349	0.0499414	0.204569	0.0210343	0.0211606	0.0195216	0.0181784	0.0397508	0.0433209	0.0186476	0.0187783	0.424256	0.00432311	0.304716	0.10887	0.00879024	0.00452967	0.25093	0.0973793	0	0.0660042	0	0.102822	0.020691
562	New.ReferenceOTU1291	k__Fungi; k__Fungi_unclassified; k__Fungi_unclassified; k__Fungi_unclassified; k__Fungi_unclassified; k__Fungi_unclassified; k__Fungi_unclassified; k__Fungi_unclassified	0.0131972	0	0	0	0	0	0.00495624	0	0	0	0	0	0	0	0	0	0	0	0.00548318	0	0.00114371	0	0.00036802	0.000196038	0	0.0182207	0	0	0	0	0	0.000153138	0	0.102531	0	0	0	0	0	0	0	0	0	0	0	0.00058277	0
563	New.ReferenceOTU1292	k__Fungi; k__Fungi_unclassified; k__Fungi_unclassified; k__Fungi_unclassified; k__Fungi_unclassified; k__Fungi_unclassified; k__Fungi_unclassified; k__Fungi_unclassified	0	0	0	0	0	0	0	0	0	0	0	0	0	0	0	0	0	0	0	0	0	0	0	0	0.00015353	0	0.000144293	0	0	0	0	7.65516e-05	0	0	0.814193	0	0	0.000811869	0	0	0	0	0	0	0	0	0
564	New.ReferenceOTU1294	k__Fungi; k__Fungi_unclassified; k__Fungi_unclassified; k__Fungi_unclassified; k__Fungi_unclassified; k__Fungi_unclassified; k__Fungi_unclassified; k__Fungi_unclassified	0	0	0	0	0	0	0	0	0	0	0	0	0	0	0	0	0	0	0	0	0	0.710828	0	0	0	0	0	0	0	0	0	0	0	0	0	0	0	0	0	0	0	0	0.0010122	0	0.972607	0.00058277	0.0222237
565	New.ReferenceOTU483	k__Fungi; k__Fungi_unclassified; k__Fungi_unclassified; k__Fungi_unclassified; k__Fungi_unclassified; k__Fungi_unclassified; k__Fungi_unclassified; k__Fungi_unclassified	0	0	0	0	0	0	0	0	0	0	0	0	0	0	0	0	0	0	0.00274159	0	0	0	0	0	0	0	0	0	0	0	0	0	0	0	0	0	0	0	0	0	0	0	0.939326	0.00278133	0.00156872	0.00058277	0.0306534
566	New.ReferenceOTU481	k__Fungi; p__Ascomycota; c__Eurotiomycetes; o__Eurotiales; f__Aspergillaceae; g__Aspergillus; g__Aspergillus_unclassified; g__Aspergillus_unclassified	0	0	0	0	0	0	0	0	0	0	0	0	0	0	0	0	0	0	0	0	0	0	0	0	0	0	0	0	0	0	0	0	0	0	0	0	0	0	0	0	0	0	0	0	0	0	0
567	New.ReferenceOTU1504	k__Fungi; p__Basidiomycota; c__Tremellomycetes; o__Tremellales; f__Rhynchogastremataceae; g__Papiliotrema; s__Papiliotrema_pseudoalba; s__Papiliotrema_pseudoalba_unclassified	0	0	0	0	0	0	0	0	0	0	0	0	0	0	0	0	0	0	0	0	0	0	0	0	0	0	0	0	0	0	0	0	0.534789	0	0	0	0	0	0	0	0	0	0	0	0	0	0
568	New.ReferenceOTU1507	k__Fungi; k__Fungi_unclassified; k__Fungi_unclassified; k__Fungi_unclassified; k__Fungi_unclassified; k__Fungi_unclassified; k__Fungi_unclassified; k__Fungi_unclassified	0	0	0	0	0	0	0	0	0	0	0	0	0	0	0	0	0	0	0	0	0.00114371	0.000996254	0	0	0	0	0	0	0	0	0	0	0	0	0	0	0	0	0	0	0	0.0048643	0	0	0.00156872	0.00174831	0.000766335
569	New.ReferenceOTU1506	k__Fungi; p__Basidiomycota; c__Tremellomycetes; o__Trichosporonales; f__Trichosporonaceae; g__Trichosporon; s__Trichosporon_ovoides; s__Trichosporon_ovoides_unclassified	0.363181	1.44589	0.00160988	0.00150742	0.00176092	0.00172665	0.00186118	0.00177353	0.00166023	0.00170066	0.00184874	0.00158695	0.0284148	0.303411	0.0350332	0.0334252	0.0674044	0	0	0	1.22661	0	0.00590062	0.00153685	0.00163155	0.00141241	0.00180341	0.00181424	0.00167372	0.00155856	0.00154555	0.00160176	0.00159878	0.00160999	0.00155016	0.0287837	0.100327	0.0338282	0.0348061	0.030159	0	0	0	0	0	0	0.00153267
570	New.ReferenceOTU1615	k__Fungi; p__Ascomycota; c__Dothideomycetes; o__Capnodiales; f__Cladosporiaceae; f__Cladosporiaceae_unclassified; f__Cladosporiaceae_unclassified; f__Cladosporiaceae_unclassified	0	0	0	0	0	0	0	0	0	0	0	0	0	0	0	0	0	0	0.00274159	0	0	0.000996254	0	0	0	0	0	0	0	0	0	0	0	0	0	0	0	0	0	0.00182177	0.00482311	0.0048643	0.00708544	0	0	0.015152	0
571	New.ReferenceOTU1614	k__Fungi; p__Ascomycota; c__Dothideomycetes; o__Pleosporales; f__Didymellaceae; g__Didymella; s__Didymella_exigua; s__Didymella_exigua_unclassified	0	0	0.000304234	0	0	0	0	0	3.15013	0	0	0	0	0	0	0	0	0	0	0	0	0	0	0	0	0	0	0	0	0	0	0	0.000185304	0	0	0	0	0	0	0	0	0	0	0	0	0	0
572	New.ReferenceOTU1612	k__Fungi; p__Ascomycota; c__Eurotiomycetes; o__Eurotiales; f__Aspergillaceae; g__Aspergillus; g__Aspergillus_unclassified; g__Aspergillus_unclassified	0.00109976	0.00235518	0	0	2.07984	0.394389	2.07482	0.00439111	0	0	0	0	0	0	0	0	0	0	0	0	0	0	2.43611	0	0.106857	0.000109106	0.031023	0.31102	0.144883	0.262633	0.000884236	0.213551	0.0161215	0	0	0	0	0	0	0	0	0	0	0	0	0	0
573	New.ReferenceOTU649	k__Fungi; k__Fungi_unclassified; k__Fungi_unclassified; k__Fungi_unclassified; k__Fungi_unclassified; k__Fungi_unclassified; k__Fungi_unclassified; k__Fungi_unclassified	0	0	0	0	0	0.484653	0	0	0	0	0.000237271	0	0	0	0	0	0	0	0	0.0444297	0	0	0	0	0	0	0	0	0	0	0	0	0	0	0	0	0	0	0	0	0	0	0	0	0	0	0
574	New.ReferenceOTU641	k__Fungi; p__Ascomycota; c__Eurotiomycetes; o__Eurotiales; f__Aspergillaceae; g__Aspergillus; g__Aspergillus_unclassified; g__Aspergillus_unclassified	0.0101728	0.000672909	0	0	0.0563036	0.00957338	0.0868452	0.000156825	0	0	0	0	0	0	0	0	0	0	0	0	0	0	0.0726839	0	0.00214942	0	0.000432879	0.0283345	0.00489128	0.00111285	0	0.00398159	0.000185304	0	0	0	0	0	0	0	0	0	0	0	0	0	0
575	New.ReferenceOTU315	k__Fungi; p__Basidiomycota; c__Malasseziomycetes; o__Malasseziales; f__Malasseziaceae; g__Malassezia; s__Malassezia_restricta; s__Malassezia_restricta_unclassified	0.0500691	0.0792468	0.200695	0.023817	0.0501818	0.0412044	0.0294691	0.0263171	0.424891	0.397175	0.0376644	0.0482888	0.240101	0.00730365	0.00562224	0.00536419	0.111916	0.500875	0	0	0.014849	0.117349	0.0467138	0.0254462	0.0259085	0.0251853	0.0284936	0.0292236	0.0424711	0.0258838	0.0575527	0.0253724	0.651439	1.25622	0.0484538	0.685245	0.0127224	0.00894504	0.00968941	0.0541527	0.121158	0	0.90644	0	0.0867481	0.142766	0.216085
576	New.ReferenceOTU1688	k__Fungi; p__Ascomycota; c__Eurotiomycetes; o__Eurotiales; f__Aspergillaceae; g__Aspergillus; s__Aspergillus_halophilicus; s__Aspergillus_halophilicus_unclassified	0.481696	0	0	0	0	0.000170953	0	0	0	0	0	0	0	0	0	0	0	0.035479	0	0	0	0.000996254	0.379245	0	0.161667	0.000109106	0.000144293	0	1.2154	0	0.424875	0	0	0	0.443615	0	0	0	0	0	0.337618	0	0	0	0.00156872	0	5.84613
577	New.ReferenceOTU310	k__Fungi; k__Fungi_unclassified; k__Fungi_unclassified; k__Fungi_unclassified; k__Fungi_unclassified; k__Fungi_unclassified; k__Fungi_unclassified; k__Fungi_unclassified	0.00305209	0.00345382	0.0168652	0.00318414	0.00341344	0.00334701	0.00360778	0.00301657	0.142338	0.00329661	0.00358367	0.0187246	0.159482	0.00634528	0.011783	0.0118921	0.0102613	0	0	0	0	0	0.00352857	0.00297909	0.00316266	0.0740932	0.0034958	0.00351678	0.00324439	0.00302117	0.00299596	0.00326959	0.00309913	0.00375288	0.00300489	0.00535481	0.00669745	0.00748187	0.0064752	0.00561068	0.0584696	0	0	0	0.199006	0.0179145	0
578	New.ReferenceOTU647	k__Fungi; p__Ascomycota; c__Saccharomycetes; o__Saccharomycetales; f__Trichomonascaceae; g__Blastobotrys; s__Blastobotrys_adeninivorans; s__Blastobotrys_adeninivorans_unclassified	0	0	0	0	0	0	0	0	0	0	0	0	0	0	0	0	0	0	0	0	0	0	0	0	0	0	0	0	0	0.508573	0	0	0	0	0	0	0	0	0	0	0	0	0	0	0	0	0
579	New.ReferenceOTU1472	k__Fungi; p__Ascomycota; c__Saccharomycetes; o__Saccharomycetales; f__Saccharomycetales_fam_Incertae_sedis; g__Candida; s__Candida_albicans; s__Candida_albicans_unclassified	0	0	0	0	0	0	0	0	0	0	0	0	0	0	0	0	0	0	0	0	0	0	0	0	0	0	0	0	0	0	0	0	0	0	0	0	0	0	0	0	0	0	0	0	0	0	0
580	New.ReferenceOTU1181	k__Fungi; p__Ascomycota; c__Saccharomycetes; o__Saccharomycetales; f__Saccharomycetales_fam_Incertae_sedis; g__Candida; g__Candida_unclassified; g__Candida_unclassified	0	0	0	0	0	0	0	0	0	0	0	0	0	0	0	0	0	0	0	0	0	0	0	0	0	0	0	0	0	0	0	0	0	0	0	0	0	0	0	0	0	0	0	0	0	0	0
581	New.ReferenceOTU1183	k__Fungi; k__Fungi_unclassified; k__Fungi_unclassified; k__Fungi_unclassified; k__Fungi_unclassified; k__Fungi_unclassified; k__Fungi_unclassified; k__Fungi_unclassified	0.00438662	0.004964	0.00531982	0.00687359	0.00600147	0.00481049	0.00518529	0.00433556	0.00462542	0.00473806	0.00515062	0.00537153	0.0719229	0.00470851	0.00449658	0.00892862	0.00410339	0	0.00451406	0.0206783	0.00800302	0	0.00507143	0.0042817	0.00496674	0.00692828	0.0054202	0.0050545	0.004663	0.00434217	0.00430594	0.00530278	0.00597936	0.00529144	0.00431878	0.00642023	0.00470527	0.0072199	0.0050133	0.00376121	0.000575839	0	0	0	0.0517591	0.0037805	0.000766335
582	New.ReferenceOTU1182	k__Fungi; p__Basidiomycota; c__Exobasidiomycetes; o__Microstromatales; f__Microstromatales_fam_Incertae_sedis; g__Jaminaea; s__unidentified; s__unidentified_unclassified	0	0	0	0	0	0	0	0	0.300712	0	0	0	0	0	0	0	0	0	0	0	0	0.123536	0	0	0	0	0	0	0	0	0	0	4.79383	0	0	0	0	0	0	0	0	0.00243215	0.0698421	0	0	0	0
583	New.ReferenceOTU463	k__Fungi; p__Ascomycota; c__Saccharomycetes; o__Saccharomycetales; f__Dipodascaceae; f__Dipodascaceae_unclassified; f__Dipodascaceae_unclassified; f__Dipodascaceae_unclassified	0	0	0	0	0	0	0	0	0	0	0	0	0	0	0	0	0	0.00168947	0	2.26592	0.00114371	0.000996254	0	0.000196038	0.000307059	0.000109106	0.000288587	0	0.000168665	0.00037095	0.000294745	0.000229707	0	1.00886	0.000719569	0	0	0	0	0	0	0	0	0	0	0	0.00153267
584	New.ReferenceOTU464	k__Fungi; k__Fungi_unclassified; k__Fungi_unclassified; k__Fungi_unclassified; k__Fungi_unclassified; k__Fungi_unclassified; k__Fungi_unclassified; k__Fungi_unclassified	0.0120229	0.0136054	0.013127	0.0115106	0.0134463	0.0169336	0.0142119	0.011883	0.0126774	0.0129861	0.0141169	0.0121178	0.0690369	0.010458	0.0123043	0.171338	0.00678408	0	0	0	0.00713572	0.106376	0.0138998	0.0117353	0.0124584	0.0170658	0.0137708	0.0138534	0.0127804	0.0119011	0.0118018	0.0181079	0.0122082	0.0122938	0.0143026	0.00609056	0.00721964	0.00817008	0.00795548	0.00638158	0.0494277	0	0	0	0.159389	0	0
585	New.ReferenceOTU466	k__Fungi; p__Ascomycota; c__Eurotiomycetes; o__Eurotiales; f__Aspergillaceae; g__Aspergillus; g__Aspergillus_unclassified; g__Aspergillus_unclassified	0	0	0	0	0	0	0	0	0	0	0	0	0	0	0	0	0	0	0	0	0	0	0	0	0	0	0	0	0	0	0	0	0	0	0	0	0	0	0	0	0	0	0	0	0	0	0
586	New.ReferenceOTU469	k__Fungi; k__Fungi_unclassified; k__Fungi_unclassified; k__Fungi_unclassified; k__Fungi_unclassified; k__Fungi_unclassified; k__Fungi_unclassified; k__Fungi_unclassified	0	0	0	0	0	0	0	0	0	0	0	0	0	0	0	0	0	0	0	0	0.327102	0	0	0	0	0	0	0	0	0	0	0	0	0	0	0	0.0124299	0	0	0	0	0	0	0	0.0501991	0	0.00766335
587	New.ReferenceOTU264	k__Fungi; k__Fungi_unclassified; k__Fungi_unclassified; k__Fungi_unclassified; k__Fungi_unclassified; k__Fungi_unclassified; k__Fungi_unclassified; k__Fungi_unclassified	0	0	0	0	0	0	0	0	0	0.414175	0	0	0	0	0	0	0	0	0	0	0	0	0	0	0	0	0	0	0	0	0	0	0	0	0	0	0	0	0	0	0	0	0	0	0	0	0
588	New.ReferenceOTU262	k__Fungi; p__Ascomycota; c__Eurotiomycetes; o__Eurotiales; f__Aspergillaceae; g__Penicillium; s__Penicillium_spinulosum; s__Penicillium_spinulosum_unclassified	0	0	0	0	0	0	0	0	0	0.180374	0	0	0	0	0	0	0	0	0	0	0	0	0	0	0	0	0	0	0	0	0	0	0	0	0	0	0	0	0	0	0	0	0	0	0	0	0
589	New.ReferenceOTU268	k__Fungi; k__Fungi_unclassified; k__Fungi_unclassified; k__Fungi_unclassified; k__Fungi_unclassified; k__Fungi_unclassified; k__Fungi_unclassified; k__Fungi_unclassified	0.00624384	0.0443419	0.0087412	0.00597778	0.00713775	0.00684716	0.00738064	0.31576	0.00658374	0.149741	0.00733131	0.770044	0.0263893	0.142798	0.032536	0.0625546	0.0333554	0.00690579	0.00835312	0.00713303	0.00798284	0.00736827	0.0211899	0.0202196	0.00647003	0.00560099	0.00715156	0.00719448	0.00663723	0.00618057	0.006129	0.00635188	0.00634007	0.00638451	0.236951	0.0267319	0.0564689	0.0314169	0.032325	0.029398	0.00709034	0.0663513	0.319303	0.00893753	0.0072072	0.00716336	0.0199247
590	New.ReferenceOTU865	k__Fungi; p__Ascomycota; c__Dothideomycetes; o__Pleosporales; o__Pleosporales_unclassified; o__Pleosporales_unclassified; o__Pleosporales_unclassified; o__Pleosporales_unclassified	0	0	0	0	0	0	0	0	0	0	0	0	0	0	0	0	0	0	0	0	0	0	0	0	0	0	0	0	0	0	0	0.327562	0	0	0	0	0	0	0	0	0	0	0	0	0	0	0
591	New.ReferenceOTU867	k__Fungi; p__Ascomycota; c__Eurotiomycetes; o__Eurotiales; f__Aspergillaceae; f__Aspergillaceae_unclassified; f__Aspergillaceae_unclassified; f__Aspergillaceae_unclassified	0	0	0	0	0	0	0	0	0	0	0	0	0	0	0	0	0	0	0	0	0	0	0	0	0	0	0	0	0	0	0	0	0	0	0	0	0	0	0	0	0	0	0	0	0	0	0
592	New.ReferenceOTU860	k__Fungi; k__Fungi_unclassified; k__Fungi_unclassified; k__Fungi_unclassified; k__Fungi_unclassified; k__Fungi_unclassified; k__Fungi_unclassified; k__Fungi_unclassified	0	0	0	0	0	0	0	0	0	0	0	0	0	0	0	0	0	0	0	0	0	0	0	0	0	0.290331	0	0	0	0	0	0	0	0	0	0	0	0	0	0	0	0	0	0	0	0	0
593	New.ReferenceOTU862	k__Fungi; p__Ascomycota; c__Eurotiomycetes; o__Eurotiales; f__Aspergillaceae; g__Aspergillus; g__Aspergillus_unclassified; g__Aspergillus_unclassified	0.000549882	0	0	0	0.000598974	0	0	0	0	0	0	0	0	0	0	0	0	0	0	0	0	0	0	0	0	0	0	0	0	0	0	0	0	0	0	0	0	0	0	0	0	0	0	0	0	0	0.00364422
594	New.CleanUp.ReferenceOTU1436	k__Fungi; p__Ascomycota; c__Eurotiomycetes; o__Eurotiales; f__Aspergillaceae; f__Aspergillaceae_unclassified; f__Aspergillaceae_unclassified; f__Aspergillaceae_unclassified	0	0	0	0	0	0	0	0	0	0	0	0	0	0	0	0	0	0	0	0	0	0	0	0	0	0	0	0	0	0	0	0	0	0	0	0	0	0	0	0	0	0	0	0	0	0	0
595	New.CleanUp.ReferenceOTU2218	k__Fungi; k__Fungi_unclassified; k__Fungi_unclassified; k__Fungi_unclassified; k__Fungi_unclassified; k__Fungi_unclassified; k__Fungi_unclassified; k__Fungi_unclassified	0	0	0.000304234	0.119515	0	0	0	0	0	0	0	0.000173188	0	0	0	0	0	0	0	0	0	0	0	0	0	0	0	0	0	0	0	0	0	0	0	0	0	0	0	0	0	0	0	0	0	0	0
596	New.CleanUp.ReferenceOTU4836	k__Fungi; p__Ascomycota; c__Saccharomycetes; o__Saccharomycetales; f__Saccharomycetales_fam_Incertae_sedis; g__Candida; g__Candida_unclassified; g__Candida_unclassified	0	0	0	0	0	0	0	0	0	0	0	0	0	0	0	0	0	0	0	0	0	0	0	0	0	0	0	0	0	0	0	0	0	0	0	0	0	0	0	0	0	0	0	0	0	0	0
597	New.CleanUp.ReferenceOTU21100	k__Fungi; k__Fungi_unclassified; k__Fungi_unclassified; k__Fungi_unclassified; k__Fungi_unclassified; k__Fungi_unclassified; k__Fungi_unclassified; k__Fungi_unclassified	0	0	0	0	0	0.0772709	0	0	0.000168844	0	0	0	0	0	0	0	0	0	0	0	0	0	0	0	0	0	0	0	0	0	0	0	0	0	0	0	0	0	0	0	0	0	0.0010122	0	0	0	0
598	New.CleanUp.ReferenceOTU24403	k__Fungi; k__Fungi_unclassified; k__Fungi_unclassified; k__Fungi_unclassified; k__Fungi_unclassified; k__Fungi_unclassified; k__Fungi_unclassified; k__Fungi_unclassified	0	0.113722	0	0	0	0	0	0	0	0	0	0	0	0	0	0	0	0	0	0	0.00228743	0	0	0	0	0	0	0	0	0	0	0	0	0	0	0	0	0	0	0	0	0.00243215	0	0	0	0	0
599	New.CleanUp.ReferenceOTU25491	k__Fungi; k__Fungi_unclassified; k__Fungi_unclassified; k__Fungi_unclassified; k__Fungi_unclassified; k__Fungi_unclassified; k__Fungi_unclassified; k__Fungi_unclassified	0	0	0	0	0	0	0	0	0	0	0	0	0	0	0	0	0	0	0	0	0	0	0	0	0	0	0	0	0	0	0	0	0	0	0	0	0	0	0	0	0	0	0	0	0	0	0
600	New.CleanUp.ReferenceOTU27054	k__Fungi; k__Fungi_unclassified; k__Fungi_unclassified; k__Fungi_unclassified; k__Fungi_unclassified; k__Fungi_unclassified; k__Fungi_unclassified; k__Fungi_unclassified	0	0	0	0	0	0.000341907	0	0	0	0	0	0	0.232861	0	0	0	0	0	0	0	0	0	0	0	0	0	0	0	0	0	0	0	0	0	0	0	0	0	0	0	0	0	0	0	0	0	0
601	New.CleanUp.ReferenceOTU29436	k__Fungi; p__Ascomycota; c__Eurotiomycetes; o__Eurotiales; f__Aspergillaceae; g__Aspergillus; g__Aspergillus_unclassified; g__Aspergillus_unclassified	0.00384917	0	0	0	0.0305477	0.00888957	0.0505241	0	0	0	0	0	0	0	0	0	0	0	0	0	0	0	0.0419543	0.000196038	0.00184236	0	0	0.00922517	0.00303597	0.000741901	0	0.00290962	0.00574445	0	0	0	0	0	0	0	0	0	0	0	0	0	0
602	New.CleanUp.ReferenceOTU30624	k__Fungi; p__Ascomycota; c__Eurotiomycetes; o__Eurotiales; f__Aspergillaceae; g__Aspergillus; g__Aspergillus_unclassified; g__Aspergillus_unclassified	0	0	0	0	0	0	0	0	0	0	0	0	0	0	0	0	0	0	0	0	0	0	0	0	0	0	0	0	0	0	0	0	0	0	0	0	0	0	0	0	0	0	0	0	0	0	0
603	New.CleanUp.ReferenceOTU35349	k__Fungi; p__Ascomycota; c__Eurotiomycetes; o__Eurotiales; f__Aspergillaceae; f__Aspergillaceae_unclassified; f__Aspergillaceae_unclassified; f__Aspergillaceae_unclassified	0	0	0	0	0.00279521	0.00119667	0.00917274	0	0	0	0	0	0	0	0	0	0	0	0	0	0	0	0.00165609	0	0	0	0	0.000988411	0.00033733	0	0	0	0.047438	0	0	0	0	0	0	0	0	0	0	0	0	0	0
604	New.CleanUp.ReferenceOTU36385	k__Fungi; p__Basidiomycota; c__Microbotryomycetes; o__Sporidiobolales; f__Sporidiobolaceae; g__Rhodosporidiobolus; s__Rhodosporidiobolus_odoratus; s__Rhodosporidiobolus_odoratus_unclassified	0	0	0	0	0	0	0	0	0	0	0	0	0	0	0	0	0.112112	0	0	0	0	0	0	0	0	0	0	0	0	0	0	0	0	0	0	0	0	0	0	0	0	0	0.0637689	0.0361573	0	0	0
605	New.CleanUp.ReferenceOTU36584	k__Fungi; p__Basidiomycota; p__Basidiomycota_unclassified; p__Basidiomycota_unclassified; p__Basidiomycota_unclassified; p__Basidiomycota_unclassified; p__Basidiomycota_unclassified; p__Basidiomycota_unclassified	0	0	0	0	0	0	0	0	0	0	0	0	0	0	0	0.00258365	0	0.0185842	0.0438655	0.00403907	0	0.0692397	0	0	0	0	0	0	0	0	0	0	0	0	0	0	0	0	0	0	0.0337618	0.00729644	0.0010122	0.0681425	0	0.0547803	0.002299
606	New.CleanUp.ReferenceOTU41198	k__Fungi; p__Ascomycota; c__Saccharomycetes; o__Saccharomycetales; f__Saccharomycetales_fam_Incertae_sedis; g__Candida; g__Candida_unclassified; g__Candida_unclassified	0	0	0	0	0	0	0	0	0	0	0	0	0	0	0	0	0	0	0	0	0	0	0	0	0	0	0	0	0	0	0	0	0	0	0	0	0	0	0	0	0	0	0	0	0	0	0
607	New.CleanUp.ReferenceOTU42749	k__Fungi; k__Fungi_unclassified; k__Fungi_unclassified; k__Fungi_unclassified; k__Fungi_unclassified; k__Fungi_unclassified; k__Fungi_unclassified; k__Fungi_unclassified	0.000302826	0.000342685	0.000309629	0.0402344	0.000338678	0.000332087	0.000357961	0.000299301	0.000319311	0.000327087	0.000355568	0.000305217	0.00990401	0.000975706	0.0010396	0.000991884	0.000951408	0.000563578	0.000681694	0.000582123	0.000538126	0.00828654	0.000350101	0.000295583	0.000313796	0.000271648	0.00034685	0.000348932	0.000321905	0.000299757	0.000297256	0.0181813	0.000307493	0.000309649	0.000298142	0.000854148	0.00101249	0.00100384	0.00103286	0.000894961	0.000578639	0.000594027	0.000577664	0.000591563	0.000588176	0.000584598	0
608	New.CleanUp.ReferenceOTU45945	k__Fungi; k__Fungi_unclassified; k__Fungi_unclassified; k__Fungi_unclassified; k__Fungi_unclassified; k__Fungi_unclassified; k__Fungi_unclassified; k__Fungi_unclassified	0.00119929	0.168717	0.0010108	0.000946465	0.00110563	0.00108411	0.00128196	0.000977083	0.00104241	0.00106779	0.00116077	0.000996395	0.00807453	0.00387178	0.00412532	0.0119106	0.00377536	0.000572421	0.00069239	0.000591257	0.00203334	0.000610757	0.00142496	0.00126541	0.0010244	0.000886807	0.00113231	0.0011391	0.00105088	0.000978572	0.00108335	0.0010057	0.00100383	0.00101086	0.0009733	0.00338941	0.00401775	0.00398343	0.00556085	0.00355136	0.00476758	0.000603348	0.00584999	0.000600845	0.0107937	0.000593771	0
609	New.CleanUp.ReferenceOTU56403	k__Fungi; p__Ascomycota; c__Eurotiomycetes; o__Eurotiales; f__Aspergillaceae; g__Aspergillus; g__Aspergillus_unclassified; g__Aspergillus_unclassified	0	0	0	0	0	0	0	0	0	0	0	0	0	0	0	0	0	0	0	0	0	0	0	0	0	0	0	0	0	0	0	0	0	0	0	0	0	0	0	0	0	0	0	0	0	0	0
610	New.CleanUp.ReferenceOTU59100	k__Fungi; k__Fungi_unclassified; k__Fungi_unclassified; k__Fungi_unclassified; k__Fungi_unclassified; k__Fungi_unclassified; k__Fungi_unclassified; k__Fungi_unclassified	0	0	0	0	0	0	0	0	0	0.0593887	0	0	0	0	0	0	0	0	0	0	0	0	0	0	0	0	0	0	0	0	0	0	0	0	0	0	0	0	0	0	0	0	0	0	0	0	0
611	New.CleanUp.ReferenceOTU61280	k__Fungi; k__Fungi_unclassified; k__Fungi_unclassified; k__Fungi_unclassified; k__Fungi_unclassified; k__Fungi_unclassified; k__Fungi_unclassified; k__Fungi_unclassified	0	0	0	0	0	0	0	0	0	0	0	0	0	0	0	0	0	0	0	0	0	0.150434	0	0	0	0	0	0	0	0	0	0	0	0	0	0	0	0	0	0	0	0	0	0	0	0.0104898	0
612	New.CleanUp.ReferenceOTU61346	k__Fungi; p__Ascomycota; c__Eurotiomycetes; o__Eurotiales; f__Aspergillaceae; f__Aspergillaceae_unclassified; f__Aspergillaceae_unclassified; f__Aspergillaceae_unclassified	0	0	0	0	0	0	0	0	0	0	0	0	0	0	0	0	0	0	0	0	0	0	0	0	0	0	0	0	0	0	0	0	0	0	0	0	0	0	0	0	0	0	0	0	0	0	0
613	New.CleanUp.ReferenceOTU65904	k__Fungi; p__Ascomycota; c__Eurotiomycetes; o__Eurotiales; f__Aspergillaceae; f__Aspergillaceae_unclassified; f__Aspergillaceae_unclassified; f__Aspergillaceae_unclassified	0	0	0	0	0	0	0	0	0	0	0	0	0	0	0	0	0	0	0	0	0	0	0	0	0	0	0	0	0	0	0	0	0	0	0	0	0	0	0	0	0	0	0	0	0	0	0
614	New.CleanUp.ReferenceOTU77146	k__Fungi; p__Ascomycota; c__Saccharomycetes; o__Saccharomycetales; f__Saccharomycetales_fam_Incertae_sedis; g__Candida; g__Candida_unclassified; g__Candida_unclassified	0	0	0	0	0	0	0	0	0	0	0	0	0	0	0	0	0	0	0	0	0	0	0	0	0	0	0	0	0	0	0	0	0	0	0	0	0	0	0	0	0	0	0	0	0	0	0
615	New.CleanUp.ReferenceOTU88446	k__Fungi; k__Fungi_unclassified; k__Fungi_unclassified; k__Fungi_unclassified; k__Fungi_unclassified; k__Fungi_unclassified; k__Fungi_unclassified; k__Fungi_unclassified	0	0.114395	0	0	0	0	0	0	0	0	0	0	0	0	0	0	0	0	0	0	0	0	0	0	0	0	0	0	0	0	0	0	0	0	0	0	0	0	0	0	0	0	0	0	0	0	0
616	New.CleanUp.ReferenceOTU94723	k__Fungi; p__Ascomycota; c__Eurotiomycetes; o__Eurotiales; f__Aspergillaceae; g__Aspergillus; g__Aspergillus_unclassified; g__Aspergillus_unclassified	0	0	0	0	0	0	0	0	0	0	0	0	0	0	0	0	0	0	0	0	0	0	0	0	0	0	0	0	0	0	0	0	0	0	0	0	0	0	0	0	0	0	0	0	0	0	0
617	New.CleanUp.ReferenceOTU94943	k__Fungi; p__Ascomycota; c__Sordariomycetes; o__Hypocreales; f__Cordycipitaceae; g__Simplicillium; s__Simplicillium_obclavatum; s__Simplicillium_obclavatum_unclassified	0	0.12146	0	0	0	0	0	0	0	0	0	0	0	0	0	0	0	0	0	0	0	0	0	0	0	0	0	0	0	0	0	0	0	0	0	0	0	0	0	0	0	0	0	0	0	0	0
618	New.CleanUp.ReferenceOTU97573	k__Fungi; p__Ascomycota; c__Eurotiomycetes; o__Eurotiales; f__Aspergillaceae; f__Aspergillaceae_unclassified; f__Aspergillaceae_unclassified; f__Aspergillaceae_unclassified	0.00109976	0.00134582	0	0	0.0103822	0.0153858	0.00229319	0.000470477	0	0.000441551	0	0	0.000765989	0	0	0	0	0	0	0	0	0	0.00441624	0.000392076	0.0161206	0	0	0.00263576	0.000168665	0	0.00825287	0.00183766	0.000555914	0	0	0	0	0	0	0.000455443	0	0	0	0	0	0	0
619	New.CleanUp.ReferenceOTU99920	k__Fungi; p__Ascomycota; c__Eurotiomycetes; o__Eurotiales; f__Aspergillaceae; g__Aspergillus; s__Aspergillus_halophilicus; s__Aspergillus_halophilicus_unclassified	0	0	0	0	0	0	0	0	0	0	0	0	0	0	0	0	0	0	0	0	0	0	0	0	0	0	0	0	0	0	0	0	0	0	0	0	0	0	0	0	0	0	0	0	0	0	0
620	New.CleanUp.ReferenceOTU102519	k__Fungi; p__Ascomycota; c__Eurotiomycetes; o__Eurotiales; f__Aspergillaceae; g__Aspergillus; g__Aspergillus_unclassified; g__Aspergillus_unclassified	0	0	0	0	0	0	0	0	0	0	0	0	0	0	0	0	0	0	0	0	0	0	0	0	0	0	0	0	0	0	0	0	0	0	0	0	0	0	0	0	0	0	0	0	0	0	0
621	New.CleanUp.ReferenceOTU107821	k__Fungi; p__Ascomycota; c__Eurotiomycetes; o__Eurotiales; f__Aspergillaceae; g__Xeromyces; s__Xeromyces_bisporus; s__Xeromyces_bisporus_unclassified	0	0	0	0	0.000399316	0	0	0	0	0	0	0	0	0	0	0	0	0.00168947	0	0	0	0.000498127	0	0	0	0	0	0.0625994	0	0	0	0.00459414	0	0	0	0	0	0	0	0	0	0	0	0	0	0.0372972	0
622	New.CleanUp.ReferenceOTU113215	k__Fungi; p__Ascomycota; c__Saccharomycetes; o__Saccharomycetales; f__Saccharomycetales_fam_Incertae_sedis; g__Candida; g__Candida_unclassified; g__Candida_unclassified	0	0	0	0	0	0	0	0	0	0	0	0	0	0	0	0	0	0	0	0	0	0	0	0	0	0	0	0	0	0	0	0	0	0	0	0	0	0	0	0	0	0	0	0	0	0	0
623	New.CleanUp.ReferenceOTU113718	k__Fungi; p__Basidiomycota; c__Tremellomycetes; o__Tremellales; f__Rhynchogastremataceae; g__Papiliotrema; s__Papiliotrema_terrestris; s__Papiliotrema_terrestris_unclassified	0	0	0	0	0	0	0	0	0	0	0	0	0	0	0	0	0	0	0	0	0	0	0	0	0	0	0	0	0	0	0	0	0	0	0	0	0	0	0	0	0	0	0	0	0	0	0
624	New.CleanUp.ReferenceOTU120294	k__Fungi; k__Fungi_unclassified; k__Fungi_unclassified; k__Fungi_unclassified; k__Fungi_unclassified; k__Fungi_unclassified; k__Fungi_unclassified; k__Fungi_unclassified	0	0	0	0	0	0	0	0	0	0	0	0	0	0	0	0	0	0	0	0	0	0	0	0	0	0	0	0	0	0	0	0	0	0	0	0	0	0	0	0	0	0	0	0	0	0	0
625	New.CleanUp.ReferenceOTU121627	k__Fungi; k__Fungi_unclassified; k__Fungi_unclassified; k__Fungi_unclassified; k__Fungi_unclassified; k__Fungi_unclassified; k__Fungi_unclassified; k__Fungi_unclassified	0	0	0	0	0	0	0	0	0	0	0	0	0	0	0	0	0	0	0	0.00403907	0.00114371	0.000498127	0	0	0	0	0	0	0	0	0	0	0	0	0	0	0	0	0.0161076	0.000455443	0	0	0.0010122	0	1.34753	0	0
626	New.CleanUp.ReferenceOTU123487	k__Fungi; p__Ascomycota; c__Dothideomycetes; o__Myriangiales; o__Myriangiales_unclassified; o__Myriangiales_unclassified; o__Myriangiales_unclassified; o__Myriangiales_unclassified	0	0	0	0	0	0	0	0	0	0	0	0	0	0	0	0	0	0	0	0	0	0	0	0	0	0	0	0	0	0	0	0	0	0	0	0	0	0	0	0	0	0.00243215	0	0	0.00313744	0.170751	0
627	New.CleanUp.ReferenceOTU126820	k__Fungi; k__Fungi_unclassified; k__Fungi_unclassified; k__Fungi_unclassified; k__Fungi_unclassified; k__Fungi_unclassified; k__Fungi_unclassified; k__Fungi_unclassified	0.0145168	0.0164275	0.0148429	0.0138982	0.0162355	0.0159195	0.0171598	0.0143478	0.0153071	0.0156798	0.0170451	0.0146314	0.0197003	0.0145842	0.0155393	0.014826	0.0414119	0	0	0.487435	0	0	0.0167831	0.0141696	0.0150427	0.0136219	0.0166272	0.016727	0.018676	0.0143697	0.0142498	0.014768	0.0147405	0.0164586	0.0142923	0.0127672	0.0151341	0.0250339	0.0154385	0.0133773	0	0.0095137	0	0	0	0	0
628	New.CleanUp.ReferenceOTU128934	k__Fungi; k__Fungi_unclassified; k__Fungi_unclassified; k__Fungi_unclassified; k__Fungi_unclassified; k__Fungi_unclassified; k__Fungi_unclassified; k__Fungi_unclassified	0	0	0	0.0110865	0	0	0	0.132988	0	0	0	0	0	0	0	0	0	0	0	0	0	0	0	0	0	0	0	0	0	0	0	0	0	0	0	0	0	0	0	0	0	0	0	0	0	0	0
629	New.CleanUp.ReferenceOTU132803	k__Fungi; k__Fungi_unclassified; k__Fungi_unclassified; k__Fungi_unclassified; k__Fungi_unclassified; k__Fungi_unclassified; k__Fungi_unclassified; k__Fungi_unclassified	0	0	0	0	0	0	0	0	0	0	0	0	0	0	0	0	0	0	0	0	0	0	0	0	0	0	0	0	0	0	0	0	0	0	0	0	0	0	0	0	0	0	0	0	0	0	0
630	New.CleanUp.ReferenceOTU134344	k__Fungi; k__Fungi_unclassified; k__Fungi_unclassified; k__Fungi_unclassified; k__Fungi_unclassified; k__Fungi_unclassified; k__Fungi_unclassified; k__Fungi_unclassified	0	0	0.000304234	0.010721	0	0	0	0	0	0	0	0	0	0	0	0	0	0	0	0	0	0	0	0	0	0	0	0	0	0	0	0.0516075	0	0	0	0	0	0	0	0	0	0	0	0	0.00941233	0	0
631	New.CleanUp.ReferenceOTU135100	k__Fungi; p__Ascomycota; c__Eurotiomycetes; o__Eurotiales; f__Aspergillaceae; g__Xeromyces; s__Xeromyces_bisporus; s__Xeromyces_bisporus_unclassified	0	0	0	0	0	0	0	0	0	0	0	0	0	0	0	0	0	0	0	0	0	0	0	0	0	0	0	0	0	0	0	0.0280242	0	0	0	0	0	0	0	0	0	0	0	0	0	0	0
632	New.CleanUp.ReferenceOTU137677	k__Fungi; p__Basidiomycota; c__Malasseziomycetes; o__Malasseziales; f__Malasseziaceae; g__Malassezia; s__Malassezia_sympodialis; s__Malassezia_sympodialis_unclassified	0	0	0	0	0	0	0	0	0	0	0	0	0	0	0	0	0	0.0473053	0	0	0.00114371	0.218678	0	0	0	0	0	0	0	0	0	0	0	0	0	0	0	0	0	0	0	0	0	0	0	0	0
633	New.CleanUp.ReferenceOTU138325	k__Fungi; p__Basidiomycota; c__Malasseziomycetes; o__Malasseziales; f__Malasseziaceae; g__Malassezia; s__Malassezia_restricta; s__Malassezia_restricta_unclassified	0.000452916	0.00111239	0.00046309	0.000433617	0.000506537	0.00049668	0.000535377	0.000447644	0.00378893	0.0103297	0.000954829	0.000456492	0.00315251	0.00112496	0.00119862	0.00114361	0.00109694	0.0147606	0	0.00118818	0.000304959	0.0038572	0.000523622	0.000442083	0.000469323	0.000406285	0.00051876	0.000521873	0.000481451	0.000448326	0.00175834	0.000460753	0.00673711	0.0167005	0.000766641	0.00707086	0.00116737	0.0011574	0.00119085	0.00103186	0.006916	0	0.0184144	0	0.00240399	0.00312405	0.002299
634	New.CleanUp.ReferenceOTU142829	k__Fungi; k__Fungi_unclassified; k__Fungi_unclassified; k__Fungi_unclassified; k__Fungi_unclassified; k__Fungi_unclassified; k__Fungi_unclassified; k__Fungi_unclassified	0	0	0	0	0	0	0	0	0	0	0	0	0	0	0	0	0	0	0	0	0	0	0	0	0	0	0	0	0	0	0	0	0	0	0	0	0	0	0	0	0	0	0	0	0	0	0
635	New.CleanUp.ReferenceOTU155357	k__Fungi; k__Fungi_unclassified; k__Fungi_unclassified; k__Fungi_unclassified; k__Fungi_unclassified; k__Fungi_unclassified; k__Fungi_unclassified; k__Fungi_unclassified	0.0144712	0.0163759	0.0147963	0.0138546	0.0161845	0.0158695	0.0171059	0.0143027	0.015259	0.0156305	0.0169916	0.0202968	0.0141928	0.0164231	0.0174986	0.0166954	0.0160141	0	0	0	0	0	0.0167303	0.0141251	0.0149954	0.0129813	0.016575	0.0166745	0.0153829	0.0143245	0.014205	0.0147216	0.0146942	0.0147972	0.0142474	0.0143771	0.0170423	0.0168967	0.0466577	0.015064	0	0	0	0	0.520399	0	0
636	New.CleanUp.ReferenceOTU157177	k__Fungi; k__Fungi_unclassified; k__Fungi_unclassified; k__Fungi_unclassified; k__Fungi_unclassified; k__Fungi_unclassified; k__Fungi_unclassified; k__Fungi_unclassified	0	0	0	0	0	0.073339	0	0	0	0	0	0	0	0	0	0	0	0	0	0	0	0	0.00699238	0	0	0	0	0	0	0	0	0	0	0	0	0	0	0	0	0	0	0	0	0	0	0	0
637	New.CleanUp.ReferenceOTU161713	k__Fungi; p__Basidiomycota; c__Ustilaginomycetes; o__Ustilaginales; f__Ustilaginaceae; g__Moesziomyces; s__Moesziomyces_parantarcticus; s__Moesziomyces_parantarcticus_unclassified	0	0	0	0	0	0	0	0	0	0.0125842	0	0	0	0	0	0	0	0	0	0.0161563	0	0	0	0	0	0	0	0	0	0	0	0	0	0.0575817	0	0	0	0	0	0	0	0	0	0	0	0	0.0122614
638	New.CleanUp.ReferenceOTU165363	k__Fungi; p__Ascomycota; c__Saccharomycetes; o__Saccharomycetales; f__Saccharomycetales_fam_Incertae_sedis; g__Candida; s__Candida_viswanathii; s__Candida_viswanathii_unclassified	0	0	0	0	0	0	0	0	0	0	0	0	0	0	0	0	0	0	0	0	0	0	0	0	0	0	0	0	0	0	0	0	0	0	0	0	0	0	0	0	0	0	0	0	0	0	0
639	New.CleanUp.ReferenceOTU165808	k__Fungi; p__Ascomycota; c__Eurotiomycetes; o__Eurotiales; f__Aspergillaceae; g__Aspergillus; g__Aspergillus_unclassified; g__Aspergillus_unclassified	0	0	0	0	0	0	0	0	0	0	0	0	0	0	0	0	0	0	0	0	0	0	0	0	0	0	0	0	0	0	0	0	0	0	0	0	0	0	0	0	0	0	0	0	0	0	0
640	New.CleanUp.ReferenceOTU166954	k__Fungi; p__Basidiomycota; c__Exobasidiomycetes; o__Microstromatales; f__Microstromatales_fam_Incertae_sedis; g__Sympodiomycopsis; s__unidentified; s__unidentified_unclassified	0	0	0	0	0	0	0	0	0	0	0	0	0	0	0	0	0	0	0	0	0.00114371	0	0	0	0	0	0	0	0	0	0	0	0	0	0	0	0	0	0	0	0	0	0.0010122	0.00139066	0	0.192314	0.0153267
641	New.CleanUp.ReferenceOTU167577	k__Fungi; k__Fungi_unclassified; k__Fungi_unclassified; k__Fungi_unclassified; k__Fungi_unclassified; k__Fungi_unclassified; k__Fungi_unclassified; k__Fungi_unclassified	0	0	0	0	0	0	0	0	0	0	0	0	0	0	0	0	0	0	0	0	0	0	0	0	0	0	0	0	0	0	0	0	0	0	0	0	0	0	0	0	0	0	0	0.00139066	0	0.154434	0
642	New.CleanUp.ReferenceOTU168849	k__Fungi; p__Ascomycota; c__Saccharomycetes; o__Saccharomycetales; f__Metschnikowiaceae; g__Clavispora; s__Clavispora_lusitaniae; s__Clavispora_lusitaniae_unclassified	0	0	0	0	0.0267542	0	0	0	0	0	0	0	0	0	0	0	0	0	0	0	0.0251617	0.0278951	0	0	0	0	0.00678178	0	0	0	0	0	0	0	0	0	0	0	0	0	0	0	0	0	0.0203934	0	0.000766335
643	New.CleanUp.ReferenceOTU169577	k__Fungi; p__Ascomycota; c__Saccharomycetes; o__Saccharomycetales; f__Saccharomycetales_fam_Incertae_sedis; g__Candida; g__Candida_unclassified; g__Candida_unclassified	0	0	0	0	0	0	0	0	0	0	0	0	0	0	0	0	0	0	0	0	0	0	0	0	0	0	0	0	0	0	0	0	0	0	0	0	0	0	0	0	0	0	0	0	0	0	0
644	New.CleanUp.ReferenceOTU176655	k__Fungi; p__Ascomycota; c__Eurotiomycetes; o__Eurotiales; f__Aspergillaceae; f__Aspergillaceae_unclassified; f__Aspergillaceae_unclassified; f__Aspergillaceae_unclassified	0.00099828	0.00028583	0.000258258	0.000572249	0.000282488	0.00027699	0.000499202	0.000249644	0.000266334	0.00027282	0.000296575	0.000724299	0.00221639	0.000164322	0.000175082	0.000167046	0.000160229	0	0	0	0.0015527	0	0.000292016	0.000246542	0.000261734	0.000226579	0.000289304	0.00029104	0.000268498	0.000250024	0.000247938	0.000256954	0.000256477	0.000258274	0.000736584	0.00014385	0.000170517	0.00016906	0.000173947	0.000150723	0.00311309	0.00100027	0.00505722	0	0	0	0
645	New.CleanUp.ReferenceOTU184806	k__Fungi; k__Fungi_unclassified; k__Fungi_unclassified; k__Fungi_unclassified; k__Fungi_unclassified; k__Fungi_unclassified; k__Fungi_unclassified; k__Fungi_unclassified	0	0	0	0	0	0	0	0	0	0	0	0	0	0	0	0	0	0	0	0	0	0	0	0	0	0	0	0	0	0	0	0	0	0	0	0	0	0	0	0	0	0	0	0	0	0	0
646	New.CleanUp.ReferenceOTU186979	k__Fungi; p__Ascomycota; c__Saccharomycetes; o__Saccharomycetales; f__Dipodascaceae; f__Dipodascaceae_unclassified; f__Dipodascaceae_unclassified; f__Dipodascaceae_unclassified	0	0	0	0	0	0	0	0	0	0	0	0	0	0	0	0	0	0	0	0	0	0	0	0	0	0	0	0	0	0	0	0	0	0.1087	0	0	0	0	0	0	0	0	0	0	0	0	0
647	New.CleanUp.ReferenceOTU193278	k__Fungi; k__Fungi_unclassified; k__Fungi_unclassified; k__Fungi_unclassified; k__Fungi_unclassified; k__Fungi_unclassified; k__Fungi_unclassified; k__Fungi_unclassified	0.00976219	0.0119702	0.00998149	0.00934621	0.0131091	0.0116436	0.0115396	0.00964856	0.0112201	0.0105443	0.0114624	0.00983927	0.133559	0.0142954	0.00835564	0.0185248	0.0101858	0.0031672	0.0295534	0.00422834	0.00902945	0.000610298	0.0117911	0.0111423	0.0113795	0.0108525	0.0119732	0.0112485	0.0103773	0.00966327	0.00998697	0.0103513	0.00991265	0.00998213	0.0115854	0.0120901	0.00952375	0.0115728	0.00836769	0.00806616	0.00191532	0.0101978	0	0	0.139419	0.00826232	0
648	New.CleanUp.ReferenceOTU196817	k__Fungi; p__Basidiomycota; c__Agaricomycetes; o__Agaricales; o__Agaricales_unclassified; o__Agaricales_unclassified; o__Agaricales_unclassified; o__Agaricales_unclassified	0	0	0	0	0	0	0	0	0	0	0	0	0	0	0	0	0	0	0	0	0	0	0	0	0	0	0	0	0	0	0	0	0	0	0	0	0	0	0	0	0.00321541	0	0.602262	0	0	0.00058277	0.00153267
649	New.CleanUp.ReferenceOTU201553	k__Fungi; p__Ascomycota; c__Eurotiomycetes; o__Eurotiales; f__Aspergillaceae; g__Aspergillus; g__Aspergillus_unclassified; g__Aspergillus_unclassified	0	0	0	0	0	0	0	0	0	0	0	0	0	0	0	0	0	0	0	0	0	0	0	0	0	0	0	0	0	0	0	0	0	0	0	0	0	0	0	0	0	0	0	0	0	0	0
650	New.CleanUp.ReferenceOTU210233	k__Fungi; p__Ascomycota; c__Sordariomycetes; o__Microascales; f__Microascaceae; g__Microascus; s__Microascus_trigonosporus; s__Microascus_trigonosporus_unclassified	0	0	0	0	0	0	0	0	0	0	0.00237271	0	0	0	0	0	0	0	0	0	0	0	0	0	0	0	0	0	0	0	0	0	0	0	0	0	0	0	0	0	0	0	0	0	0	0	0
651	New.CleanUp.ReferenceOTU213397	k__Fungi; p__Ascomycota; c__Saccharomycetes; o__Saccharomycetales; f__Trichomonascaceae; g__Wickerhamiella; s__Wickerhamiella_pararugosa; s__Wickerhamiella_pararugosa_unclassified	0	0	0	0	0.0423275	0	0	0	0	0	0	0	0	0	0	0	0	0	0	0	0	0	0.00993654	0	0	0	0	0	0	0	0	0	0	0	0	0	0	0	0	0	0	0	0	0	0	0	0
652	New.CleanUp.ReferenceOTU215777	k__Fungi; p__Ascomycota; c__Dothideomycetes; o__Pleosporales; o__Pleosporales_unclassified; o__Pleosporales_unclassified; o__Pleosporales_unclassified; o__Pleosporales_unclassified	0	0	0	0	0	0	0	0	0	0	0	0	0	0	0	0	0	0	0	0	0	0	0	0	0	0	0	0	0	0	0	0	0	0	0	0	0	0	0	0	0	0	0.207502	0	0	0	0
653	New.CleanUp.ReferenceOTU227875	k__Fungi; p__Basidiomycota; c__Malasseziomycetes; o__Malasseziales; f__Malasseziaceae; g__Malassezia; s__Malassezia_restricta; s__Malassezia_restricta_unclassified	0.000172856	0.000195608	0.00017674	0.000165491	0.000193321	0.000189559	0.000204328	0.00039636	0.000910664	0.00177409	0.000544159	0.000174221	0.00140487	8.55428e-05	9.11446e-05	8.69612e-05	8.34125e-05	0.00271223	0	0	0.000373187	0.00174178	0.000199842	0.000168722	0.000399895	0.00015506	0.000197986	0.000199174	0.000183747	0.000171105	0.0003816	0.000175847	0.000974928	0.00609124	0.000170183	0.00379001	8.87679e-05	8.80096e-05	9.05537e-05	7.84636e-05	0.00159214	0.00111343	0.00573496	0	0	0.00140781	0.00153267
654	New.CleanUp.ReferenceOTU228581	k__Fungi; p__Ascomycota; c__Dothideomycetes; o__Pleosporales; f__Pleosporaceae; g__Curvularia; g__Curvularia_unclassified; g__Curvularia_unclassified	0	0	0	0	0	0	0	0	0	0	0	0	0	0	0	0	0	0	0	0	0	0	0	0	0	0	0	0	0	0	0.000294745	0	0	0	0	0	0	0	0	0	0	0	0	0	0	0	0.0436811
655	New.CleanUp.ReferenceOTU229226	k__Fungi; p__Ascomycota; c__Eurotiomycetes; o__Eurotiales; f__Aspergillaceae; g__Aspergillus; g__Aspergillus_unclassified; g__Aspergillus_unclassified	0	0	0	0	0.000199658	0	0	0.062887	0	0	0	0	0	0	0	0	0	0	0	0	0	0.000498127	0	0	0	0	0	0	0	0	0	0	0	0.000293784	0	0	0	0	0	0	0	0	0	0	0	0.00058277	0
656	New.CleanUp.ReferenceOTU236056	k__Fungi; p__Ascomycota; c__Saccharomycetes; o__Saccharomycetales; f__Saccharomycetales_fam_Incertae_sedis; g__Candida; s__Candida_albicans; s__Candida_albicans_unclassified	0	0	0	0	0	0	0	0	0	0	0	0	0	0	0	0	0	0	0	0	0	0	0	0	0	0	0	0	0	0	0	0	0	0	0	0	0	0	0	0	0	0	0	0	0	0	0
657	New.CleanUp.ReferenceOTU241073	k__Fungi; p__Ascomycota; c__Saccharomycetes; o__Saccharomycetales; f__Saccharomycetales_fam_Incertae_sedis; g__Candida; s__Candida_albicans; s__Candida_albicans_unclassified	0	0	0	0	0	0	0	0	0	0	0	0	0	0	0	0	0	0	0	0	0	0	0	0	0	0	0	0	0	0	0	0	0	0	0	0	0	0	0	0	0	0	0	0	0	0	0
658	New.CleanUp.ReferenceOTU241400	k__Fungi; p__Basidiomycota; c__Malasseziomycetes; o__Malasseziales; f__Malasseziaceae; g__Malassezia; s__Malassezia_globosa; s__Malassezia_globosa_unclassified	0	0	0.00152117	0	0	0	0	0	0	0	0	0	0	0	0	0	0	0.0168947	0	0	0.00686229	0.0109588	0	0	0	0	0	0	0	0	0	0	0.00333549	0	0	0	0	0	0	0	0	0	0.00404882	0	0	0.00291385	0
659	New.CleanUp.ReferenceOTU243389	k__Fungi; p__Ascomycota; c__Sordariomycetes; o__Hypocreales; f__Nectriaceae; f__Nectriaceae_unclassified; f__Nectriaceae_unclassified; f__Nectriaceae_unclassified	0	0	0	0	0	0	0	0	0	0	0	0	0	0	0	0	0	0	0	0	0	0	0	0	0	0	0	0	0	0	0	0	0	0	0	0	0	0	0	0	0	0	0	0	0.923977	0	0
660	New.CleanUp.ReferenceOTU243745	k__Fungi; k__Fungi_unclassified; k__Fungi_unclassified; k__Fungi_unclassified; k__Fungi_unclassified; k__Fungi_unclassified; k__Fungi_unclassified; k__Fungi_unclassified	0	0	0	0	0	0	0	0	0	0	0	0	0	0.100155	0	0	0	0	0	0	0	0	0	0	0	0	0	0	0	0	0	0	0	0	0	0	0	0	0.00615879	0	0	0	0	0	0.00313744	0.00116554	0
661	New.CleanUp.ReferenceOTU245370	k__Fungi; k__Fungi_unclassified; k__Fungi_unclassified; k__Fungi_unclassified; k__Fungi_unclassified; k__Fungi_unclassified; k__Fungi_unclassified; k__Fungi_unclassified	0	0	0	0	0	0	0	0	0	0	0	0	0	0	0	0	0	0	0	0	0	0	0	0	0	0	0	0	0	0	0	0	0	0	0	0	0	0	0	0	0	0	0	0	0	0	0
662	New.CleanUp.ReferenceOTU246511	k__Fungi; p__Ascomycota; c__Eurotiomycetes; o__Eurotiales; f__Aspergillaceae; g__Aspergillus; g__Aspergillus_unclassified; g__Aspergillus_unclassified	0	0	0	0	0	0	0	0	0	0	0	0	0	0	0	0	0	0	0	0	0	0	0	0	0	0	0	0	0	0	0	0	0	0	0	0	0	0	0	0	0	0	0	0	0	0	0
663	New.CleanUp.ReferenceOTU248833	k__Fungi; p__Ascomycota; c__Eurotiomycetes; o__Eurotiales; f__Aspergillaceae; g__Aspergillus; g__Aspergillus_unclassified; g__Aspergillus_unclassified	0	0	0	0	0	0	0	0	0	0	0	0	0	0	0	0	0	0	0	0	0	0	0	0	0	0	0	0	0	0	0	0	0	0	0	0	0	0	0	0	0	0	0	0	0	0	0
664	New.CleanUp.ReferenceOTU249386	k__Fungi; p__Ascomycota; c__Eurotiomycetes; o__Eurotiales; f__Aspergillaceae; g__Aspergillus; s__Aspergillus_halophilicus; s__Aspergillus_halophilicus_unclassified	0	0	0	0	0	0	0	0	0	0	0	0	0	0	0	0	0	0	0	0	0	0	0	0	0	0	0	0	0	0	0	0	0	0	0	0	0	0	0	0	0	0	0	0	0	0	0
665	New.CleanUp.ReferenceOTU249617	k__Fungi; p__Ascomycota; c__Saccharomycetes; o__Saccharomycetales; f__Saccharomycetales_fam_Incertae_sedis; g__Candida; g__Candida_unclassified; g__Candida_unclassified	0	0	0	0	0	0	0	0	0	0	0	0	0	0	0	0	0	0	0	0	0	0	0	0	0	0	0	0	0	0	0	0	0	0	0	0	0	0	0	0	0	0	0	0	0	0	0
666	New.CleanUp.ReferenceOTU254951	k__Fungi; p__Ascomycota; c__Eurotiomycetes; o__Eurotiales; f__Aspergillaceae; g__Aspergillus; g__Aspergillus_unclassified; g__Aspergillus_unclassified	0	0	0	0	0	0	0	0	0	0	0	0	0	0	0	0	0	0	0	0	0	0	0	0	0	0	0	0	0	0	0	0	0	0	0	0	0	0	0	0	0	0	0	0	0	0	0
667	New.CleanUp.ReferenceOTU255782	k__Fungi; p__Ascomycota; c__Dothideomycetes; o__Dothideales; f__Aureobasidiaceae; g__Aureobasidium; s__Aureobasidium_thailandense; s__Aureobasidium_thailandense_unclassified	0	0	0	0	0	0	0	0	0	0	0	0	0	0	0	0	0	0	0	0	0	0	0.0529949	0	0	0	0	0	0	0	0	0	0	0	0	0	0	0	0	0	0	0	0	0	0	0	0
668	New.CleanUp.ReferenceOTU261924	k__Fungi; k__Fungi_unclassified; k__Fungi_unclassified; k__Fungi_unclassified; k__Fungi_unclassified; k__Fungi_unclassified; k__Fungi_unclassified; k__Fungi_unclassified	0.000368146	0.000416603	0.0623751	0.000352459	0.000411732	0.000403719	0.000435174	0.000484007	0.000388187	0.000397641	0.000432265	0.000371053	0.00608067	0.00158404	0.00168778	0.00161031	0.0015446	0.000533519	0.0042132	0.000551075	0.000509424	0.0012175	0.000425619	0.000359341	0.000381483	0.000330243	0.000421667	0.000424198	0.000391341	0.000364416	0.000361375	0.000491837	0.000373821	0.000376441	0.000362453	0.0013867	0.00164377	0.00162972	0.00167683	0.00145296	0.000547776	0.000562344	0.000546854	0.000560011	0.000556805	0.000553418	0
669	New.CleanUp.ReferenceOTU262716	k__Fungi; k__Fungi_unclassified; k__Fungi_unclassified; k__Fungi_unclassified; k__Fungi_unclassified; k__Fungi_unclassified; k__Fungi_unclassified; k__Fungi_unclassified	0	0	0	0	0	0	0	0	0	0	0	0	0	0	0	0	0	0	0	0	0	0	0	0	0	0	0	0	0	0	0	0	0	0	0	0	0	0	0	0	0	0	0	0	0	0	0
670	New.CleanUp.ReferenceOTU265282	k__Fungi; p__Ascomycota; c__Saccharomycetes; o__Saccharomycetales; f__Saccharomycetales_fam_Incertae_sedis; g__Candida; g__Candida_unclassified; g__Candida_unclassified	0	0	0	0	0	0	0	0	0	0	0	0	0	0	0	0	0	0	0	0	0	0	0	0	0	0	0	0	0	0	0	0	0	0	0	0	0	0	0	0	0	0	0	0	0	0	0
671	New.CleanUp.ReferenceOTU271956	k__Fungi; p__Ascomycota; c__Eurotiomycetes; c__Eurotiomycetes_unclassified; c__Eurotiomycetes_unclassified; c__Eurotiomycetes_unclassified; c__Eurotiomycetes_unclassified; c__Eurotiomycetes_unclassified	0	0	0	0	0	0	0	0	0	0	0	0	0	0	0	0	0	0	0	0	0	0	0	0	0	0	0	0	0	0	0	0	0	0	0	0	0	0	0	0	0	0	0	0	0	0	0
672	New.CleanUp.ReferenceOTU274854	k__Fungi; k__Fungi_unclassified; k__Fungi_unclassified; k__Fungi_unclassified; k__Fungi_unclassified; k__Fungi_unclassified; k__Fungi_unclassified; k__Fungi_unclassified	0	0	0	0	0	0	0	0	0	0	0	0	0	0	0	0	0	0	0	0	0	0	0	0	0	0	0	0	0	0	0	0	0	0	0	0	0	0	0	0	0	0	0	0	0	0	0
673	New.CleanUp.ReferenceOTU277695	k__Fungi; k__Fungi_unclassified; k__Fungi_unclassified; k__Fungi_unclassified; k__Fungi_unclassified; k__Fungi_unclassified; k__Fungi_unclassified; k__Fungi_unclassified	0	0	0	0	0	0.0499184	0	0	0	0	0	0	0	0	0	0	0	0	0	0	0	0	0	0	0	0	0	0	0	0	0.0048633	0	0	0	0	0	0	0	0	0	0	0	0.00303661	0	0	0	0
674	New.CleanUp.ReferenceOTU277986	k__Fungi; p__Basidiomycota; c__Tremellomycetes; o__Filobasidiales; f__Filobasidiaceae; g__Naganishia; s__Naganishia_vaughanmartiniae; s__Naganishia_vaughanmartiniae_unclassified	0	0	0	0	0	0	0	0	0	0	0	0	0	0	0	0	0	0	0	0	0	0	0	0	0	0	0	0	0	0	0	0	0	0	0	0	0	0	0	0.0428116	0	0	0	0.0528452	0	0.25875	0.000766335
675	New.CleanUp.ReferenceOTU278417	k__Fungi; p__Ascomycota; p__Ascomycota_unclassified; p__Ascomycota_unclassified; p__Ascomycota_unclassified; p__Ascomycota_unclassified; p__Ascomycota_unclassified; p__Ascomycota_unclassified	0.0040391	0.00457074	0.00412984	0.00386699	0.0045173	0.088433	0.00496682	0.00399209	0.00864879	0.0043627	0.00474258	0.00407099	0	0	0	0.048728	0.0390942	0	0	0.210564	0	0	0.00466966	0.00445218	0.00418542	0.00419058	0.0046263	0.00465407	0.00429359	0.00399817	0.00396481	0.00470621	0.00410136	0.0041301	0.00397663	0	0	0	0.0388825	0	0	0	0	0	0	0	0
676	New.CleanUp.ReferenceOTU281602	k__Fungi; k__Fungi_unclassified; k__Fungi_unclassified; k__Fungi_unclassified; k__Fungi_unclassified; k__Fungi_unclassified; k__Fungi_unclassified; k__Fungi_unclassified	0.00160012	0.000144243	0.000130329	0.000122034	0.000142556	0.000139782	0.000207276	0.012486	0.000134404	0.000137678	0.000149666	0.000128472	0.000577707	0.000668492	0.00268081	0.000679576	0.000651844	0.000478444	0.000578718	0.000494188	0.000456837	0.00114787	0.000147365	0.0113748	0.000132083	0.000114342	0.000145996	0.000146873	0.000135497	0.000126174	0.00418473	0.00850792	0.00012943	0.000130337	0.000125494	0.000585208	0.000693695	0.000687769	0.000707651	0.00335523	0.00254838	0.000504294	0.000490402	0.000502202	0.000499326	0.00347904	0
677	New.CleanUp.ReferenceOTU284692	k__Fungi; p__Ascomycota; c__Dothideomycetes; o__Pleosporales; f__Trematosphaeriaceae; g__Trematosphaeria; g__Trematosphaeria_unclassified; g__Trematosphaeria_unclassified	0	0	0	0	0	0	0	0	0	0	0	0	0	0	0	0	0	0	0.00274159	0	0.482648	0.000498127	0	0	0	0	0	0	0	0	0	0	0	0	0	0	0	0	0	0	0	0	0	0	0	0.00058277	0
678	New.CleanUp.ReferenceOTU289598	k__Fungi; p__Ascomycota; c__Saccharomycetes; o__Saccharomycetales; f__Saccharomycetales_fam_Incertae_sedis; g__Candida; g__Candida_unclassified; g__Candida_unclassified	0	0	0	0	0	0	0	0	0	0	0	0	0	0	0	0	0	0	0	0	0	0	0	0	0	0	0	0	0	0	0	0	0	0	0	0	0	0	0	0	0	0	0	0	0	0	0
679	New.CleanUp.ReferenceOTU299631	k__Fungi; p__Ascomycota; p__Ascomycota_unclassified; p__Ascomycota_unclassified; p__Ascomycota_unclassified; p__Ascomycota_unclassified; p__Ascomycota_unclassified; p__Ascomycota_unclassified	0	0	0	0	0	0	0	0	0	0	0	0	0	0	0	0	0	0	0	0	0	0	0	0	0	0	0	0	0	0	0	0	0	0	0	0	0	0	0	0	0	0	0	0	0	0	0
680	New.CleanUp.ReferenceOTU306251	k__Fungi; p__Basidiomycota; c__Malasseziomycetes; o__Malasseziales; f__Malasseziaceae; g__Malassezia; s__Malassezia_restricta; s__Malassezia_restricta_unclassified	0.00881661	0.00209834	0.00059525	0.0018605	0.000651097	0.00210129	0.000688167	0.000910888	0.000613864	0.000628813	0.000683567	0.00447698	0.00564739	0.000309605	0.00136038	0	0.013623	0.00436656	0	0.00213156	0	0.0137333	0.000673057	0.00119732	0.000931704	0.00122246	0.000666807	0.000670809	0.000618852	0.0021634	0.00277836	0.000592245	0.000591145	0.000595288	0.0182758	0.00675909	0.000484291	0	0	0.00334976	0.0105738	0.00474274	0	0.00109595	0	0.00640116	0
681	New.CleanUp.ReferenceOTU309744	k__Fungi; p__Ascomycota; c__Saccharomycetes; o__Saccharomycetales; f__Saccharomycetales_fam_Incertae_sedis; g__Candida; s__Candida_albicans; s__Candida_albicans_unclassified	0	0	0	0	0	0	0	0	0	0	0	0	0	0	0	0	0	0	0	0	0	0	0	0	0	0	0	0	0	0	0	0	0	0	0	0	0	0	0	0	0	0	0	0	0	0	0
682	New.CleanUp.ReferenceOTU321356	k__Fungi; p__Ascomycota; c__Eurotiomycetes; o__Eurotiales; f__Aspergillaceae; g__Aspergillus; s__Aspergillus_penicillioides; s__Aspergillus_penicillioides_unclassified	0.000824823	0	0	0	0	0	0	0	0	0	0	0	0	0	0	0	0	0	0	0	0	0	0	0	0	0	0	0	0	0	0	0	0	0	0	0.00213814	0.000478072	0.000811869	0	0	0	0	0	0	0	0	0
683	New.CleanUp.ReferenceOTU325819	k__Fungi; p__Ascomycota; c__Sordariomycetes; o__Microascales; f__Ceratocystidaceae; g__Thielaviopsis; s__Thielaviopsis_cerberus; s__Thielaviopsis_cerberus_unclassified	0	0	0	0	0	0	0	0	0	0	0.0486405	0.000173188	0	0	0	0	0	0	0	0	0	0	0	0	0	0	0	0	0	0	0	0	0	0	0	0	0	0	0	0.0286929	0	0	0	0	0	0	0
684	New.CleanUp.ReferenceOTU328072	k__Fungi; p__Ascomycota; c__Dothideomycetes; o__Pleosporales; f__Pleosporaceae; g__Curvularia; s__Curvularia_tuberculata; s__Curvularia_tuberculata_unclassified	0	0	0	0	0	0	0	0	0	0	0	0	0	0	0	0	0	0	0	0	0	0	0	0	0	0	0	0	0	0	0	0	0	0	0	0	0	0	0	0	0	0	0	0	0	0	0.0551761
685	New.CleanUp.ReferenceOTU330342	k__Fungi; p__Ascomycota; c__Sordariomycetes; o__Hypocreales; o__Hypocreales_unclassified; o__Hypocreales_unclassified; o__Hypocreales_unclassified; o__Hypocreales_unclassified	0	0	0	0	0	0	0	0	0	0	0	0	0	0	0	0	0	0	0	0	0	0.102614	0	0	0	0	0	0	0	0	0	0	0	0	0	0	0	0	0	0	0	0	0	0	0	0.00058277	0.0689701
686	New.CleanUp.ReferenceOTU331445	k__Fungi; k__Fungi_unclassified; k__Fungi_unclassified; k__Fungi_unclassified; k__Fungi_unclassified; k__Fungi_unclassified; k__Fungi_unclassified; k__Fungi_unclassified	0	0	0	0	0	0	0	0	0	0	0	0	0	0	0	0	0	0	0	0	0	0.000996254	0	0	0	0	0	0	0	0	0	0	0	0	0	0	0	0	0	0	0.00321541	0	0	0	0.87064	0	0
687	New.CleanUp.ReferenceOTU333708	k__Fungi; k__Fungi_unclassified; k__Fungi_unclassified; k__Fungi_unclassified; k__Fungi_unclassified; k__Fungi_unclassified; k__Fungi_unclassified; k__Fungi_unclassified	0	0	0	0	0	0	0	0	0	0	0	0	0	0	0	0	0	0.00168947	0	0	0	0	0.00018401	0	0	0	0.000144293	0	0	0	0.000147373	0	0	0	0	0	0	0	0	0	0	0	0	0	0.53964	0	0
688	New.CleanUp.ReferenceOTU336451	k__Fungi; k__Fungi_unclassified; k__Fungi_unclassified; k__Fungi_unclassified; k__Fungi_unclassified; k__Fungi_unclassified; k__Fungi_unclassified; k__Fungi_unclassified	0	0	0	0	0	0	0	0	0	0	0	0	0	0	0	0	0	0	0	0	0	0	0	0	0	0	0	0	0	0	0	0	0	0	0	0	0	0	0	0	0	0	0	0	0	0	0
689	New.CleanUp.ReferenceOTU336535	k__Fungi; k__Fungi_unclassified; k__Fungi_unclassified; k__Fungi_unclassified; k__Fungi_unclassified; k__Fungi_unclassified; k__Fungi_unclassified; k__Fungi_unclassified	0	0	0	0	0.09344	0	0	0	0	0	0	0	0	0	0	0	0	0	0	0	0	0	0	0	0	0	0	0.0708362	0	0	0	0	0	0	0	0	0	0	0	0	0	0	0	0	0	0	0
690	New.CleanUp.ReferenceOTU338695	k__Fungi; p__Basidiomycota; c__Ustilaginomycetes; o__Ustilaginales; f__Ustilaginaceae; g__Pseudozyma; s__Pseudozyma_hubeiensis; s__Pseudozyma_hubeiensis_unclassified	0	0	0	0	0	0	0.0176058	0	0	0	0	0	0	0	0	0	0	0	0	0	0	0	0	0	0	0	0	0	0	0	0	0	0	0	0	0	0	0	0.044059	0	0	0	0	0	0	0	0
691	New.CleanUp.ReferenceOTU342864	k__Fungi; p__Basidiomycota; c__Malasseziomycetes; o__Malasseziales; f__Malasseziaceae; g__Malassezia; s__Malassezia_restricta; s__Malassezia_restricta_unclassified	0	0	0	0	0	0	0	0	0	0	0	0	0	0	0	0	0	0.00506842	0	0	0	0.0154419	0	0	0	0	0	0	0	0	0.00250534	0	0.000185304	0	0	0	0	0	0	0	0	0	0.0475736	0	0	0	0
692	New.CleanUp.ReferenceOTU343023	k__Fungi; p__Ascomycota; c__Eurotiomycetes; o__Eurotiales; f__Aspergillaceae; g__Aspergillus; s__Aspergillus_penicillioides; s__Aspergillus_penicillioides_unclassified	0	0	0	0	0	0	0	0	0	0	0	0	0	0	0	0	0	0	0	0	0	0	0	0	0	0	0	0	0	0	0	0	0	0	0	0	0	0	0	0	0	0	0	0	0	0	0
693	New.CleanUp.ReferenceOTU343223	k__Fungi; k__Fungi_unclassified; k__Fungi_unclassified; k__Fungi_unclassified; k__Fungi_unclassified; k__Fungi_unclassified; k__Fungi_unclassified; k__Fungi_unclassified	0	0	0	0	0.00778667	0	0	0	0	0.0507784	0	0	0	0	0	0	0	0	0	0	0	0	0	0	0	0	0	0	0	0.251875	0	0	0	0	0	0	0	0	0	0	0	0	0	0	0	0	0
694	New.CleanUp.ReferenceOTU352117	k__Fungi; p__Ascomycota; c__Eurotiomycetes; o__Eurotiales; f__Aspergillaceae; g__Aspergillus; g__Aspergillus_unclassified; g__Aspergillus_unclassified	0	0	0	0	0	0	0	0	0	0	0	0	0	0	0	0	0	0	0	0	0	0	0.00055203	0	0.00015353	0	0	0	0.00202398	0	0.000147373	0	0	0	0	0	0	0	0	0	0	0	0	0	0	0	0
695	New.CleanUp.ReferenceOTU364605	k__Fungi; k__Fungi_unclassified; k__Fungi_unclassified; k__Fungi_unclassified; k__Fungi_unclassified; k__Fungi_unclassified; k__Fungi_unclassified; k__Fungi_unclassified	0	0	0	0	0	0	0	0	0	0	0	0	0	0	0	0	0	0	0	0	0	0	0	0	0	0.0810659	0	0	0	0	0	0	0	0	0	0	0	0	0	0	0	0	0	0	0	0	0
696	New.CleanUp.ReferenceOTU370648	k__Fungi; p__Ascomycota; c__Sordariomycetes; o__Hypocreales; f__Nectriaceae; g__Neocosmospora; s__Neocosmospora_falciformis; s__Neocosmospora_falciformis_unclassified	0	0	0.000304234	0	0.000199658	0	7.39733e-05	0	0.0314051	0.000441551	0	0.000173188	0	0	0	0	0	0	0	0	0.00457486	0.00398502	0	0.000588113	0.00322412	0.0145111	0	0	0	0	0	0	0.0168627	0.0167457	0.0449731	0	0	0	0	0	0	0	0	0	0	0.00466215	0
697	New.CleanUp.ReferenceOTU372589	k__Fungi; p__Ascomycota; c__Eurotiomycetes; o__Eurotiales; f__Aspergillaceae; g__Aspergillus; s__Aspergillus_infrequens; s__Aspergillus_infrequens_unclassified	0	0	0	0	0	0	0	0	0	0	0	0	0	0	0	0	0	0	0	0	0	0	0	0	0	0	0	0	0	0	0	0	0	0	0	0	0	0	0	0	0	0	0	0	0	0	0
698	New.CleanUp.ReferenceOTU373943	k__Fungi; p__Ascomycota; c__Saccharomycetes; o__Saccharomycetales; f__Saccharomycetales_fam_Incertae_sedis; g__Candida; g__Candida_unclassified; g__Candida_unclassified	0	0	0	0	0	0	0	0	0	0	0	0	0	0	0	0	0	0	0	0	0	0	0	0	0	0	0	0	0	0	0	0	0	0	0	0	0	0	0	0	0	0	0	0	0	0	0
699	New.CleanUp.ReferenceOTU374826	k__Fungi; p__Ascomycota; c__Eurotiomycetes; o__Eurotiales; f__Aspergillaceae; g__Aspergillus; s__Aspergillus_halophilicus; s__Aspergillus_halophilicus_unclassified	0	0	0	0	0	0	0	0	0	0	0	0	0	0	0	0	0	0	0	0	0	0	0	0	0	0	0	0	0	0	0	0	0	0	0	0	0	0	0	0	0	0	0	0	0	0	0
700	New.CleanUp.ReferenceOTU375545	k__Fungi; p__Ascomycota; c__Sordariomycetes; o__Hypocreales; o__Hypocreales_unclassified; o__Hypocreales_unclassified; o__Hypocreales_unclassified; o__Hypocreales_unclassified	0	0	0	0	0	0	0	0	0	0	0	0	0	0	0	0	0	0	0	0	0	0	0	0	0	0	0	0	0	0	0	0	0	0	0	0	0	0	0	0	0	0	0	0	0	0	0
701	New.CleanUp.ReferenceOTU383974	k__Fungi; p__Ascomycota; c__Saccharomycetes; o__Saccharomycetales; f__Saccharomycetales_fam_Incertae_sedis; g__Candida; g__Candida_unclassified; g__Candida_unclassified	0	0	0	0	0	0	0	0	0	0	0	0	0	0	0	0	0	0	0	0	0	0	0	0	0	0	0	0	0	0	0	0	0	0	0	0	0	0	0	0	0	0	0	0	0	0	0
702	New.CleanUp.ReferenceOTU387477	k__Fungi; p__Ascomycota; c__Dothideomycetes; o__Pleosporales; f__Pleosporaceae; g__Exserohilum; s__Exserohilum_rostratum; s__Exserohilum_rostratum_unclassified	0	0	0	0	0	0	0	0	0	0	0	0	0	0	0	0	0	0	0	0	0	0	0	0	0	0	0	0	0.000168665	0	0	0.0333075	0	0	0	0	0	0	0	0	0	0	0	0	0	0	0
703	New.CleanUp.ReferenceOTU388345	k__Fungi; k__Fungi_unclassified; k__Fungi_unclassified; k__Fungi_unclassified; k__Fungi_unclassified; k__Fungi_unclassified; k__Fungi_unclassified; k__Fungi_unclassified	0	0	0	0	0	0	0	0	0	0	0	0	0	0	0	0	0	0	0	0	0	0	0	0	0	0	0	0	0	0	0	0	0	0	0	0	0	0	0	0	0	0	0	0	0	0	0
704	New.CleanUp.ReferenceOTU389606	k__Fungi; k__Fungi_unclassified; k__Fungi_unclassified; k__Fungi_unclassified; k__Fungi_unclassified; k__Fungi_unclassified; k__Fungi_unclassified; k__Fungi_unclassified	0	0	0	0	0	0	0	0	0	0	0	0	0	0	0	0	0	0	0	0	0	0	0	0	0	0	0	0	0	0	0	0	0	0	0	0	0	0	0	0	0	0	0	0	0	0	0
705	New.CleanUp.ReferenceOTU392681	k__Fungi; p__Ascomycota; c__Eurotiomycetes; o__Eurotiales; o__Eurotiales_unclassified; o__Eurotiales_unclassified; o__Eurotiales_unclassified; o__Eurotiales_unclassified	0	0	0	0	0	0	0	0	0	0	0	0	0	0	0	0	0	0	0	0	0	0	0	0	0	0	0	0	0	0	0	0	0	0	0	0	0	0	0	0	0	0	0	0	0	0	0
706	New.CleanUp.ReferenceOTU393206	k__Fungi; p__Ascomycota; c__Saccharomycetes; o__Saccharomycetales; f__Saccharomycetales_fam_Incertae_sedis; g__Candida; s__Candida_albicans; s__Candida_albicans_unclassified	0	0	0	0	0	0	0	0	0	0	0	0	0	0	0	0	0	0	0	0	0	0	0	0	0	0	0	0	0	0	0	0	0	0	0	0	0	0	0	0	0	0	0	0	0	0	0
707	New.CleanUp.ReferenceOTU393774	k__Fungi; p__Ascomycota; c__Eurotiomycetes; o__Eurotiales; f__Aspergillaceae; g__Aspergillus; g__Aspergillus_unclassified; g__Aspergillus_unclassified	0	0	0	0	0	0	0	0	0	0	0	0	0	0	0	0	0	0	0	0	0	0	0	0	0	0	0	0	0	0	0	0	0	0	0	0	0	0	0	0	0	0	0	0	0	0	0
708	New.CleanUp.ReferenceOTU395523	k__Fungi; k__Fungi_unclassified; k__Fungi_unclassified; k__Fungi_unclassified; k__Fungi_unclassified; k__Fungi_unclassified; k__Fungi_unclassified; k__Fungi_unclassified	0	0	0	0	0	0	0	0	0	0	0	0	0	0	0	0	0	0	0	0	0	0	0	0	0	0	0	0	0	0	0	0	0	0	0	0	0	0	0	0	0.0016077	0	0	0	0	0.325185	0
709	New.CleanUp.ReferenceOTU402370	k__Fungi; p__Mucoromycota; c__Mucoromycetes; o__Mucorales; f__Cunninghamellaceae; g__Absidia; s__Absidia_cylindrospora; s__Absidia_cylindrospora_unclassified	0	0	0	0	0	0	0	0	0	0	0	0	0	0	0	0	0	0	0	0	0	0	0	0	0	0	0	0	0	0	0	0	0	0	0	0	0	0	0	0	0	0	0	0	0	0	0
710	New.CleanUp.ReferenceOTU406350	k__Fungi; k__Fungi_unclassified; k__Fungi_unclassified; k__Fungi_unclassified; k__Fungi_unclassified; k__Fungi_unclassified; k__Fungi_unclassified; k__Fungi_unclassified	0	0.00874783	0	0	0	0	0	0	0	0.00176621	0	0	0	0	0	0	0	0	0	0	0	0	0	0	0	0	0	0	0	0	0	0	0	0	0.0581052	0	0	0	0	0	0	0	0.0313784	0	0	0	0
711	New.CleanUp.ReferenceOTU406374	k__Fungi; p__Ascomycota; c__Sordariomycetes; o__Hypocreales; f__Nectriaceae; g__Fusarium; s__Fusarium_delphinoides; s__Fusarium_delphinoides_unclassified	0	0	0	0	0	0	0	0	0	0	0	0	0	0	0	0	0	0	0.00274159	0	0	0	0	0	0	0	0	0	0	0	0	0	0	0	0	0	0	0	0	0	0	0	0	0	0.629057	0	0.016093
712	New.CleanUp.ReferenceOTU414493	k__Fungi; p__Ascomycota; c__Saccharomycetes; o__Saccharomycetales; f__Saccharomycetales_fam_Incertae_sedis; g__Candida; g__Candida_unclassified; g__Candida_unclassified	0	0	0	0	0	0	0	0	0	0	0	0	0	0	0	0	0	0	0	0	0	0	0	0	0	0	0	0	0	0	0	0	0	0	0	0	0	0	0	0	0	0	0	0	0	0	0
713	New.CleanUp.ReferenceOTU418066	k__Fungi; p__Ascomycota; c__Saccharomycetes; o__Saccharomycetales; f__Saccharomycetales_fam_Incertae_sedis; g__Candida; g__Candida_unclassified; g__Candida_unclassified	0	0	0	0	0	0	0	0	0	0	0	0	0	0	0	0	0	0	0	0	0	0	0	0	0	0	0	0	0	0	0	0	0	0	0	0	0	0	0	0	0	0	0	0	0	0	0
714	New.CleanUp.ReferenceOTU419602	k__Fungi; p__Basidiomycota; p__Basidiomycota_unclassified; p__Basidiomycota_unclassified; p__Basidiomycota_unclassified; p__Basidiomycota_unclassified; p__Basidiomycota_unclassified; p__Basidiomycota_unclassified	0	0	0	0	0	0	0	0	0	0	0	0	0	0	0	0	0	0	0	0	0	0	0	0	0	0	0	0	0	0	0	0	0	0	0.075195	0	0	0	0	0	0	0	0	0	0	0	0
715	New.CleanUp.ReferenceOTU424351	k__Fungi; p__Ascomycota; c__Saccharomycetes; o__Saccharomycetales; f__Debaryomycetaceae; g__Peterozyma; s__Peterozyma_toletana; s__Peterozyma_toletana_unclassified	0	0	0	0	0	0	0	0	0	0.197815	0	0	0	0	0	0	0	0.0456158	0	0	0	0	0	0	0	0	0	0	0	0	0	0	0	0	0	0	0	0	0	0	0	0	0	0	0	0	0
716	New.CleanUp.ReferenceOTU425326	k__Fungi; p__Ascomycota; c__Saccharomycetes; o__Saccharomycetales; f__Saccharomycetales_fam_Incertae_sedis; g__Candida; g__Candida_unclassified; g__Candida_unclassified	0	0	0	0	0	0	0	0	0	0	0	0	0	0	0	0	0	0	0	0	0	0	0	0	0	0	0	0	0	0	0	0	0	0	0	0	0	0	0	0	0	0	0	0	0	0	0
717	New.CleanUp.ReferenceOTU426668	k__Fungi; p__Basidiomycota; c__Malasseziomycetes; o__Malasseziales; f__Malasseziaceae; g__Malassezia; g__Malassezia_unclassified; g__Malassezia_unclassified	0	0	0.000304234	0.000365489	0	0	0	0	0.00033769	0	0	0.000173188	0	0	0	0	0	0.00168947	0	0	0	0	0	0	0	0	0	0	0	0	0	0	0	0.000293784	0	0	0	0	0	0	0	0	0.503066	0	0	0	0.00459801
718	New.CleanUp.ReferenceOTU436079	k__Fungi; k__Fungi_unclassified; k__Fungi_unclassified; k__Fungi_unclassified; k__Fungi_unclassified; k__Fungi_unclassified; k__Fungi_unclassified; k__Fungi_unclassified	0	0.00882885	0	0.0146452	0	0	0	0	0	0	0	0	0.00259517	0.0653481	0.00319964	0.00305278	0.00292821	0.000835015	0.0184501	0.000862492	0.00225241	0.00912965	0	0	0	0.0309502	0	0.0516861	0	0	0	0	0	0.0519119	0	0.00262886	0.00311621	0.00308959	0.0031789	0.00275448	0.0131298	0.00088013	0.00343146	0.000876479	0.00286728	0.000866159	0
719	New.CleanUp.ReferenceOTU436372	k__Fungi; k__Fungi_unclassified; k__Fungi_unclassified; k__Fungi_unclassified; k__Fungi_unclassified; k__Fungi_unclassified; k__Fungi_unclassified; k__Fungi_unclassified	0.000452843	0.000512448	0.00821085	0.000433547	0.000506456	0.0004966	0.00100626	0.000572379	0.000477495	0.000489123	0.000531713	0.000456418	0.00176444	0.00204171	0.00217542	0.00207557	0.00199087	0	0	0	0	0	0.000523538	0.000442012	0.000469248	0.0459922	0.000518677	0.000521789	0.000481374	0.000448254	0.000444514	0.000460679	0.000459823	0.000463046	0.000445839	0.00178735	0.00359751	0.00210059	0.00216131	0.00187275	0	0.0283064	0	0	0	0.00203522	0
720	New.CleanUp.ReferenceOTU438409	k__Fungi; k__Fungi_unclassified; k__Fungi_unclassified; k__Fungi_unclassified; k__Fungi_unclassified; k__Fungi_unclassified; k__Fungi_unclassified; k__Fungi_unclassified	0	0	0	0	0	0	0	0	0	0	0	0	0	0	0	0	0	0	0	0	0	0	0	0	0	0	0	0	0	0	0	0	0	0	0	0	0	0	0	0	0	0	0	0	0	0	0
721	New.CleanUp.ReferenceOTU441802	k__Fungi; p__Ascomycota; c__Eurotiomycetes; o__Eurotiales; f__Aspergillaceae; g__Aspergillus; g__Aspergillus_unclassified; g__Aspergillus_unclassified	0	0	0.000304234	0	0.119396	0.0141891	0	0	0.00320805	0	0	0	0	0	0	0	0	0	0	0	0	0	0	0	0	0	0	0	0.00118065	0	0	0	0.000185304	0	0	0	0	0	0	0	0	0	0	0	0	0	0.0145604
722	New.CleanUp.ReferenceOTU446229	k__Fungi; k__Fungi_unclassified; k__Fungi_unclassified; k__Fungi_unclassified; k__Fungi_unclassified; k__Fungi_unclassified; k__Fungi_unclassified; k__Fungi_unclassified	0.0750589	0	0	0	0	0.000170953	0	0	0	0	0	0	0	0	0	0	0	0	0	0	0	0	0.00147208	0.0145068	0	0	0	0	0	0	0	0	0	0	0	0	0	0	0	0.00455443	0	0	0	0	0	0	0
723	New.CleanUp.ReferenceOTU450975	k__Fungi; p__Mucoromycota; c__Mucoromycetes; o__Mucorales; f__Cunninghamellaceae; g__Absidia; s__Absidia_cylindrospora; s__Absidia_cylindrospora_unclassified	0	0	0	0	0	0	0	0	0	0	0	0	0	0	0	0	0	0	0	0	0	0	0	0	0	0	0	0	0	0	0	0	0	0	0	0	0	0	0	0	0	0	0	0	0	0	0
724	New.CleanUp.ReferenceOTU454639	k__Fungi; p__Basidiomycota; c__Malasseziomycetes; o__Malasseziales; f__Malasseziaceae; g__Malassezia; s__Malassezia_slooffiae; s__Malassezia_slooffiae_unclassified	0	0	0	0	0	0	0	0	0	0	0	0	0	0	0	0	0	0	0	0	0	0	0	0	0	0	0	0	0	0	0	0	0	0	0	0	0	0	0	0	0	0	0	0	0	0	0
725	New.CleanUp.ReferenceOTU455337	k__Fungi; k__Fungi_unclassified; k__Fungi_unclassified; k__Fungi_unclassified; k__Fungi_unclassified; k__Fungi_unclassified; k__Fungi_unclassified; k__Fungi_unclassified	0.000856921	0.000969712	0.000876172	0.000820407	0.000958374	0.000939724	0.0580111	0.000846947	0.00090357	0.000925574	0.00100617	0.000863687	0.00112254	0.00129894	0.001384	0.00132048	0.00126659	0	0	0	0	0	0.000990699	0.000836425	0.000887964	0.000768695	0.000981499	0.00098739	0.000910912	0.000848238	0.00084116	0.000871749	0.000870129	0.000876228	0.000843668	0.00113711	0.00694884	0.0013364	0.0152508	0.00119145	0	0.0428996	0.0262775	0	0	0.0061077	0
726	New.CleanUp.ReferenceOTU458231	k__Fungi; p__Basidiomycota; c__Tremellomycetes; o__Tremellales; f__Rhynchogastremataceae; g__Papiliotrema; s__Papiliotrema_fusca; s__Papiliotrema_fusca_unclassified	0	0	0	0	0	0	0	0	0	0	0	0	0	0	0	0	0	0	0	0	0	0.000498127	0	0	0	0	0	0	0	0	0	0	0	0	0	0	0	0	0	0	0.00321541	0	0.0010122	0	0.00156872	0.326351	0
727	New.CleanUp.ReferenceOTU461583	k__Fungi; p__Ascomycota; c__Eurotiomycetes; o__Eurotiales; f__Aspergillaceae; g__Aspergillus; s__Aspergillus_halophilicus; s__Aspergillus_halophilicus_unclassified	0	0	0	0	0	0	0	0	0	0	0	0	0	0	0	0	0	0	0	0	0	0	0	0	0	0	0	0	0	0	0	0	0	0	0	0	0	0	0	0	0	0	0	0	0	0	0
728	New.CleanUp.ReferenceOTU462354	k__Fungi; p__Ascomycota; c__Saccharomycetes; o__Saccharomycetales; f__Saccharomycetales_fam_Incertae_sedis; g__Candida; g__Candida_unclassified; g__Candida_unclassified	0	0	0	0	0	0	0	0	0	0	0	0	0	0	0	0	0	0	0	0	0	0	0	0	0	0	0	0	0	0	0	0	0	0	0	0	0	0	0	0	0	0	0	0	0	0	0
729	New.CleanUp.ReferenceOTU468526	k__Fungi; p__Ascomycota; c__Dothideomycetes; o__Capnodiales; f__Mycosphaerellaceae; g__Nothopassalora; s__Nothopassalora_personata; s__Nothopassalora_personata_unclassified	0	0	0	0	0	0	0	0	0	0	0	0	0	0	0	0	0	0	0	0	0.306516	0	0	0	0	0	0	0	0	0	0	0	0	0	0	0	0	0	0	0	0	0	0	0	0.00156872	0	0.020691
730	New.CleanUp.ReferenceOTU470244	k__Fungi; p__Ascomycota; c__Eurotiomycetes; o__Eurotiales; f__Aspergillaceae; g__Aspergillus; g__Aspergillus_unclassified; g__Aspergillus_unclassified	0	0	0	0	0	0	0	0	0	0	0	0	0	0	0	0	0	0	0	0	0	0	0	0	0	0	0	0	0	0	0.000147373	0	0.000185304	0	0.000179893	0	0	0	0	0	0	0	0	0	0	0	0
731	New.CleanUp.ReferenceOTU471457	k__Fungi; k__Fungi_unclassified; k__Fungi_unclassified; k__Fungi_unclassified; k__Fungi_unclassified; k__Fungi_unclassified; k__Fungi_unclassified; k__Fungi_unclassified	0	0	0	0	0	0	0	0	0	0	0	0	0	0	0	0	0	0	0	0	0	0	0	0	0	0	0	0	0	0	0	0	0	0	0	0	0	0	0	0	0	0	0	0	0	0	0
732	New.CleanUp.ReferenceOTU474835	k__Fungi; p__Ascomycota; c__Dothideomycetes; o__Capnodiales; o__Capnodiales_unclassified; o__Capnodiales_unclassified; o__Capnodiales_unclassified; o__Capnodiales_unclassified	0	0	0	0	0	0	0	0	0	0	0	0	0	0	0	0	0	0	0	0	0	0	0	0	0	0	0	0	0	0	0	0	0	0	0	0	0	0	0	0	0	0	0.0010122	0	0	0	0
733	New.CleanUp.ReferenceOTU475065	k__Fungi; p__Ascomycota; c__Dothideomycetes; o__Dothideales; o__Dothideales_unclassified; o__Dothideales_unclassified; o__Dothideales_unclassified; o__Dothideales_unclassified	0	0	0	0	0	0	0	0	0	0	0	0	0	0	0	0	0	0.00506842	0.00274159	0.0282735	0.00686229	0.00697378	0	0	0	0	0	0	0	0	0	0	0	0	0	0	0	0	0	0	0	0	0	0.0222506	0	0.12413	0.000766335
734	New.CleanUp.ReferenceOTU476793	k__Fungi; p__Ascomycota; c__Sordariomycetes; o__Calosphaeriales; f__Pleurostomataceae; g__Pleurostoma; s__Pleurostoma_richardsiae; s__Pleurostoma_richardsiae_unclassified	0	0	0	0	0	0	0	0	0	0	0	0	0	0	0	0	0	0.00168947	0.00274159	0	0.406019	0	0	0	0	0	0	0	0	0	0	0	0	0	0	0	0	0	0	0	0	0	0	0	0	0	0.020691
735	New.CleanUp.ReferenceOTU477812	k__Fungi; k__Fungi_unclassified; k__Fungi_unclassified; k__Fungi_unclassified; k__Fungi_unclassified; k__Fungi_unclassified; k__Fungi_unclassified; k__Fungi_unclassified	0	0	0	0.0537269	0	0	0	0	0	0	0	0	0	0	0.000653932	0	0	0	0	0	0	0	0	0	0	0	0	0	0	0	0	0	0	0	0	0	0	0	0	0	0	0	0	0	0	0	0
736	New.CleanUp.ReferenceOTU488507	k__Fungi; p__Ascomycota; c__Saccharomycetes; o__Saccharomycetales; f__Saccharomycetales_fam_Incertae_sedis; g__Candida; s__Candida_tropicalis; s__Candida_tropicalis_unclassified	0	0	0	0	0	0	0	0	0	0	0	0	0	0	0	0	0	0	0	0	0	0	0	0	0	0	0	0	0	0	0	0	0	0	0	0	0	0	0	0	0	0	0	0	0	0	0
737	New.CleanUp.ReferenceOTU489469	k__Fungi; k__Fungi_unclassified; k__Fungi_unclassified; k__Fungi_unclassified; k__Fungi_unclassified; k__Fungi_unclassified; k__Fungi_unclassified; k__Fungi_unclassified	0	0	0	0	0	0	0	0	0	0	0	0	0	0	0	0	0	0	0	0	0	0	0	0	0	0	0	0	0	0	0	0	0	0	0	0	0	0	0	0	0	0	0	0	0	0	0
738	New.CleanUp.ReferenceOTU491086	k__Fungi; k__Fungi_unclassified; k__Fungi_unclassified; k__Fungi_unclassified; k__Fungi_unclassified; k__Fungi_unclassified; k__Fungi_unclassified; k__Fungi_unclassified	0.000655583	0.00920111	0.118189	0.000627649	0.0007332	0.000718931	0.000859483	0.000827178	0.000691272	0.000708106	0.000769764	0.00066076	0.00472368	0.005466	0.00784721	0.00555663	0.00532988	0	0	0	0.0993049	0	0.00832845	0.00601681	0.000679333	0.000588087	0.000750891	0.000755398	0.000696889	0.000648941	0.000643526	0.000666927	0.000665688	0.000670354	0.000645444	0.00478502	0.00567207	0.00562362	0.00578618	0.00501365	0	0	0	0	0.00321724	0	0
739	New.CleanUp.ReferenceOTU500897	k__Fungi; k__Fungi_unclassified; k__Fungi_unclassified; k__Fungi_unclassified; k__Fungi_unclassified; k__Fungi_unclassified; k__Fungi_unclassified; k__Fungi_unclassified	0	0	0	0	0	0	0	0	0	0	0	0	0	0	0	0	0	0	0	0	0	0	0	0	0	0	0	0	0	0	0	0	0	0	0	0	0	0	0	0	0	0	0	0	0	0	0
740	New.CleanUp.ReferenceOTU506126	k__Fungi; p__Ascomycota; c__Eurotiomycetes; o__Eurotiales; o__Eurotiales_unclassified; o__Eurotiales_unclassified; o__Eurotiales_unclassified; o__Eurotiales_unclassified	0	0	0	0	0.101626	0	0	0	0	0	0	0	0	0	0	0	0	0	0	0	0	0	0	0	0	0	0	0	0	0	0	0	0	0	0	0	0	0	0	0	0	0	0	0	0	0	0
741	New.CleanUp.ReferenceOTU508555	k__Fungi; k__Fungi_unclassified; k__Fungi_unclassified; k__Fungi_unclassified; k__Fungi_unclassified; k__Fungi_unclassified; k__Fungi_unclassified; k__Fungi_unclassified	0	0	0.0690612	0	0	0	0	0	0	0.02561	0	0.0323861	0	0	0	0	0	0	0	0	0	0	0	0	0	0	0	0	0	0	0	0	0.00277957	0	0	0	0	0	0	0	0	0	0	0	0	0	0
742	New.CleanUp.ReferenceOTU513453	k__Fungi; p__Ascomycota; c__Eurotiomycetes; o__Eurotiales; f__Aspergillaceae; g__Aspergillus; g__Aspergillus_unclassified; g__Aspergillus_unclassified	0	0	0	0	0	0	0	0	0	0	0	0	0	0	0	0	0	0	0	0	0	0	0	0	0	0	0	0	0	0	0	0	0	0	0	0	0	0	0	0	0	0	0	0	0	0	0
743	New.CleanUp.ReferenceOTU515295	k__Fungi; p__Basidiomycota; c__Malasseziomycetes; o__Malasseziales; f__Malasseziaceae; g__Malassezia; s__Malassezia_restricta; s__Malassezia_restricta_unclassified	0	0	0	0	0	0	0	0	0	0.000220776	0	0	0	0	0	0	0	0.0270316	0	0	0	0.0179326	0	0	0	0	0	0	0	0	0	0	0	0.0658077	0	0	0	0	0	0	0	0.00243215	0.0334028	0	0	0.00233108	0
744	New.CleanUp.ReferenceOTU528748	k__Fungi; k__Fungi_unclassified; k__Fungi_unclassified; k__Fungi_unclassified; k__Fungi_unclassified; k__Fungi_unclassified; k__Fungi_unclassified; k__Fungi_unclassified	0.000274941	0	0	0	0	0	0	0	0	0	0	0	0	0	0	0	0	0	0	0	0	0	0.074156	0	0	0	0	0	0	0	0	0	0	0	0	0	0	0	0	0	0	0	0	0	0	0	0
745	New.CleanUp.ReferenceOTU532645	k__Fungi; p__Ascomycota; c__Saccharomycetes; o__Saccharomycetales; f__Debaryomycetaceae; g__Hyphopichia; s__Hyphopichia_burtonii; s__Hyphopichia_burtonii_unclassified	0	0	0	0	0	0	0	0	0	0	0	0	0	0	0	0	0	0	0	0	0	0.308839	0	0	0	0	0	0	0	0	0	0	0	0	0	0	0	0	0	0	0	0	0.0010122	0	0	0.00058277	0
746	New.CleanUp.ReferenceOTU533037	k__Fungi; p__Ascomycota; c__Eurotiomycetes; o__Eurotiales; f__Aspergillaceae; g__Aspergillus; g__Aspergillus_unclassified; g__Aspergillus_unclassified	0	0	0	0	0	0	0	0	0	0	0	0	0	0	0	0	0	0	0	0	0	0	0	0	0	0	0	0	0	0	0	0	0	0	0	0	0	0	0	0	0	0	0	0	0	0	0
747	New.CleanUp.ReferenceOTU537296	k__Fungi; p__Basidiomycota; c__Malasseziomycetes; o__Malasseziales; f__Malasseziaceae; g__Malassezia; s__Malassezia_restricta; s__Malassezia_restricta_unclassified	0	0	0	0	0	0	0	0	0	0	0	0	0	0	0	0	0	0	0	0	0	0	0	0	0	0	0	0	0	0	0	0	0	0	0	0	0	0	0	0	0	0	0	0	0	0	0
748	New.CleanUp.ReferenceOTU550752	k__Fungi; k__Fungi_unclassified; k__Fungi_unclassified; k__Fungi_unclassified; k__Fungi_unclassified; k__Fungi_unclassified; k__Fungi_unclassified; k__Fungi_unclassified	0	0	0	0	0	0	0	0	0	0	0	0	0	0	0	0	0	0.00168947	0	0	0	0.000498127	0	0	0	0	0	0	0	0	0	0	0	0	0	0	0	0	0	0	0	0	1.27133	0	0.00156872	0	0.104221
749	New.CleanUp.ReferenceOTU555193	k__Fungi; p__Ascomycota; c__Saccharomycetes; o__Saccharomycetales; f__Saccharomycetales_fam_Incertae_sedis; g__Candida; g__Candida_unclassified; g__Candida_unclassified	0	0	0	0	0	0	0	0	0	0	0	0	0	0	0	0	0	0	0	0	0	0	0	0	0	0	0	0	0	0	0	0	0	0	0	0	0	0	0	0	0	0	0	0	0	0	0
750	New.CleanUp.ReferenceOTU556803	k__Fungi; k__Fungi_unclassified; k__Fungi_unclassified; k__Fungi_unclassified; k__Fungi_unclassified; k__Fungi_unclassified; k__Fungi_unclassified; k__Fungi_unclassified	0	0.200864	0	0	0	0	0.000147948	0	0	0	0	0	0	0	0	0	0	0	0	0	0	0	0	0	0	0	0	0	0	0	0	0	0	0	0	0	0	0	0	0	0	0	0	0	0	0	0
751	New.CleanUp.ReferenceOTU557911	k__Fungi; k__Fungi_unclassified; k__Fungi_unclassified; k__Fungi_unclassified; k__Fungi_unclassified; k__Fungi_unclassified; k__Fungi_unclassified; k__Fungi_unclassified	0	0	0	0	0	0	0	0	0	0	0	0	0	0	0	0	0	0	0	0	0	0.000498127	0	0	0	0	0	0	0	0	0	0	0	0	0	0	0	0	0	0	0.00321541	0	0	0	2.07542	0.00058277	0
752	New.CleanUp.ReferenceOTU561501	k__Fungi; k__Fungi_unclassified; k__Fungi_unclassified; k__Fungi_unclassified; k__Fungi_unclassified; k__Fungi_unclassified; k__Fungi_unclassified; k__Fungi_unclassified	0.000595528	0.000673914	0.000608907	0.0284095	0.000666034	0.000653073	0.000703955	0.000588597	0.000627947	0.000643239	0.00069925	0.00060023	0.00604864	0	0	0	0	0.000814561	0.000985279	0.000841365	0.000777774	0.00150501	0.00183267	0.000581284	0.000617102	0.000534214	0.000682105	0.000686199	0.000633049	0.000589494	0.000584575	0.000605833	0.0564873	0.000837288	0.000586318	0.028282	0	0	0.00425541	0	0.000836329	0.0039634	0.000834921	0.000855009	0.000850114	0.0134921	0
753	New.CleanUp.ReferenceOTU563964	k__Fungi; p__Ascomycota; c__Sordariomycetes; o__Hypocreales; f__Nectriaceae; g__Neocosmospora; s__Neocosmospora_falciformis; s__Neocosmospora_falciformis_unclassified	0	0	0	0	0	0	0	0	0	0	0	0	0	0	0	0	0	0	0	0	0	0	0	0	0	0	0	0	0	0	0	0	0	0	0	0	0	0	0	0	0	0	0	0	0	0	0
754	New.CleanUp.ReferenceOTU575611	k__Fungi; p__Ascomycota; c__Dothideomycetes; o__Pleosporales; f__Coniothyriaceae; g__Coniothyrium; g__Coniothyrium_unclassified; g__Coniothyrium_unclassified	0	0	0	0	0	0	0	0	0	0	0	0	0	0	0	0	0	0	0	0	0	0	0	0	0	0	0	0	0	0	0	0	0	0	0	0	0	0	0	0	0	0	0	0	0	0	0
755	New.CleanUp.ReferenceOTU581199	k__Fungi; p__Basidiomycota; c__Moniliellomycetes; o__Moniliellales; f__Moniliellaceae; g__Moniliella; s__Moniliella_pollinis; s__Moniliella_pollinis_unclassified	0	0	0	0	0	0	0	0	0	0	0	0	0	0	0	0	0	0	0	0	0	0.000498127	0	0	0	0	0	0	0	0	0	0	0	0	0	0	0	0	0	0	0	0	0	0	0.00156872	0.365979	0.000766335
756	New.CleanUp.ReferenceOTU581984	k__Fungi; p__Basidiomycota; c__Malasseziomycetes; o__Malasseziales; f__Malasseziaceae; g__Malassezia; s__Malassezia_globosa; s__Malassezia_globosa_unclassified	0.00170194	0.00192595	0.00174017	0.00162942	0.00190343	0.00186639	0.00201181	0.00168213	0.00179459	0.00606749	0.00199836	0.00171538	0.00756458	0.000496392	0	0	0	0	0	0	0.0379099	0	0.00196763	0.00166123	0.00176359	0.00152671	0.00194936	0.00196106	0.00180917	0.00168469	0.00167063	0.00173139	0.00172817	0.00174028	0.00167562	0.016117	0	0	0	0	0.00257108	0	0	0	0.00993923	0.00292703	0.00766335
757	New.CleanUp.ReferenceOTU584885	k__Fungi; p__Ascomycota; c__Saccharomycetes; o__Saccharomycetales; f__Saccharomycetales_fam_Incertae_sedis; g__Candida; g__Candida_unclassified; g__Candida_unclassified	0	0	0	0	0	0	0	0	0	0	0	0	0	0	0	0	0	0	0	0	0	0	0	0	0	0	0	0	0	0	0	0	0	0	0	0	0	0	0	0	0	0	0	0	0	0	0
758	New.CleanUp.ReferenceOTU585085	k__Fungi; k__Fungi_unclassified; k__Fungi_unclassified; k__Fungi_unclassified; k__Fungi_unclassified; k__Fungi_unclassified; k__Fungi_unclassified; k__Fungi_unclassified	0.0286594	0.00294959	0.00342592	0.0017841	0.00208413	0.002898	0.00460596	0.00184182	0.00238689	0.0020128	0.00218807	0.00231102	0.0155305	0.00310216	0.00426017	0.00221153	0.00386465	0	0.0184252	0	0	0.0213097	0.00261427	0.0170057	0.00193102	0.00303492	0.00249501	0.00379392	0.00240241	0.00184463	0.00182923	0.00189575	0.00189223	0.00190549	0.00183469	0.00190443	0.00225748	0.00585521	0.00230289	0.00199543	0	0	0.0630741	0	0.0137229	0	0
759	New.CleanUp.ReferenceOTU593489	k__Fungi; p__Basidiomycota; p__Basidiomycota_unclassified; p__Basidiomycota_unclassified; p__Basidiomycota_unclassified; p__Basidiomycota_unclassified; p__Basidiomycota_unclassified; p__Basidiomycota_unclassified	0	0	0	0	0	0	0	0	0	0	0	0	0	0	0	0	0	0.0692684	0.060315	0.0525079	0.00114371	0.0772097	0	0	0	0	0	0	0	0	0	0	0	0	0	0	0	0	0	0	0.0964622	0.0729644	0.0010122	0.12655	0	0.0862499	0.0130277
760	New.CleanUp.ReferenceOTU595335	k__Fungi; p__Ascomycota; c__Dothideomycetes; o__Capnodiales; o__Capnodiales_unclassified; o__Capnodiales_unclassified; o__Capnodiales_unclassified; o__Capnodiales_unclassified	0	0	0	0	0	0	0	0	0	0	0	0	0	0	0	0	0	0	0	0	0	0	0	0	0	0	0	0	0	0	0	0	0	0	0	0	0	0	0	0	0	0	0	0	0	0	0
761	New.CleanUp.ReferenceOTU603664	k__Fungi; p__Ascomycota; c__Sordariomycetes; o__Hypocreales; f__Tilachlidiaceae; g__Tilachlidium; s__Tilachlidium_brachiatum; s__Tilachlidium_brachiatum_unclassified	0	0	0	0	0	0	0	0	0	0	0.250558	0	0	0	0	0	0	0	0	0	0	0	0	0	0	0	0.00750324	0	0	0	0	0	0	0	0	0	0	0	0	0	0	0	0	0	0	0	0
762	New.CleanUp.ReferenceOTU609758	k__Fungi; p__Basidiomycota; c__Malasseziomycetes; o__Malasseziales; f__Malasseziaceae; g__Malassezia; s__Malassezia_globosa; s__Malassezia_globosa_unclassified	0.0022818	0.00112988	0.00173093	0.00180891	0.0164938	0.00269086	0.00118024	0.000986834	0.00262905	0.00880735	0.00227987	0.00100634	0.00771654	0.00275586	0.00206194	0.0019673	0.00188702	0.0245854	0.00271081	0.00902147	0.0244568	0.00503788	0.00458996	0.00234715	0.00175126	0.00293277	0.00114361	0.00115047	0.00893417	0.00878006	0.00648325	0.00101573	0.0053386	0.0113057	0.0018227	0.0129416	0.00200817	0.00199102	0.00204857	0.00177506	0.0167551	0.00366643	0.00854058	0	0.00990792	0.000513778	0.00842968
763	New.CleanUp.ReferenceOTU610092	k__Fungi; p__Ascomycota; c__Eurotiomycetes; o__Eurotiales; f__Aspergillaceae; g__Aspergillus; g__Aspergillus_unclassified; g__Aspergillus_unclassified	0	0	0	0	0	0	0	0	0	0	0	0	0	0	0	0	0	0	0	0	0	0	0	0	0	0	0	0	0	0	0	0	0	0	0	0	0	0	0	0	0	0	0	0	0	0	0
764	New.CleanUp.ReferenceOTU613648	k__Fungi; k__Fungi_unclassified; k__Fungi_unclassified; k__Fungi_unclassified; k__Fungi_unclassified; k__Fungi_unclassified; k__Fungi_unclassified; k__Fungi_unclassified	0	0	0	0	0.053109	0	0	0	0	0	0	0	0	0	0	0	0	0	0	0	0	0	0	0	0	0	0	0	0	0	0	0	0	0	0	0	0	0	0	0	0	0	0	0	0	0	0
765	New.CleanUp.ReferenceOTU615937	k__Fungi; p__Ascomycota; c__Eurotiomycetes; o__Eurotiales; f__Aspergillaceae; g__Aspergillus; g__Aspergillus_unclassified; g__Aspergillus_unclassified	0	0	0	0	0	0	0	0	0	0	0	0	0	0	0	0	0	0	0	0	0	0	0	0	0	0	0	0	0	0	0	0	0	0	0	0	0	0	0	0	0	0	0	0	0	0	0
766	New.CleanUp.ReferenceOTU633218	k__Fungi; p__Mucoromycota; c__Mucoromycetes; o__Mucorales; f__Cunninghamellaceae; g__Absidia; s__Absidia_cylindrospora; s__Absidia_cylindrospora_unclassified	0	0	0	0	0	0	0	0	0	0	0	0	0	0	0	0	0	0	0	0	0	0	0	0	0	0	0	0	0	0	0	0	0	0	0	0	0	0	0	0	0	0	0	0	0	0	0
767	New.CleanUp.ReferenceOTU653221	k__Fungi; k__Fungi_unclassified; k__Fungi_unclassified; k__Fungi_unclassified; k__Fungi_unclassified; k__Fungi_unclassified; k__Fungi_unclassified; k__Fungi_unclassified	0	0	0	0	0	0	0	0	0	0	0	0	0	0	0	0	0	0.00168947	0.00274159	0.00403907	0	0.000498127	0	0	0	0	0	0	0	0	0	0	0	0	0	0	0	0	0.0104226	0.0523759	0	0	0	0	3.87945	0	0.000766335
768	New.CleanUp.ReferenceOTU653582	k__Fungi; p__Ascomycota; c__Saccharomycetes; o__Saccharomycetales; f__Saccharomycetales_fam_Incertae_sedis; g__Candida; s__Candida_tropicalis; s__Candida_tropicalis_unclassified	0	0	0	0	0	0	0	0	0	0	0	0	0	0	0	0	0	0	0	0	0	0	0	0	0	0	0	0	0	0	0	0	0	0	0	0	0	0	0	0	0	0	0	0	0	0	0
769	New.CleanUp.ReferenceOTU653945	k__Fungi; p__Ascomycota; c__Saccharomycetes; o__Saccharomycetales; f__Saccharomycetales_fam_Incertae_sedis; g__Candida; g__Candida_unclassified; g__Candida_unclassified	0	0	0	0	0	0	0	0	0	0	0	0	0	0	0	0	0	0	0	0	0	0	0	0	0	0	0	0	0	0	0	0	0	0	0	0	0	0	0	0	0	0	0	0	0	0	0
770	New.CleanUp.ReferenceOTU655792	k__Fungi; p__Ascomycota; c__Dothideomycetes; c__Dothideomycetes_unclassified; c__Dothideomycetes_unclassified; c__Dothideomycetes_unclassified; c__Dothideomycetes_unclassified; c__Dothideomycetes_unclassified	0	0	0	0	0	0	0	0.065553	0	0	0	0	0	0	0	0	0	0	0	0	0	0	0	0	0	0	0	0	0	0.00333855	0	0	0	0	0	0	0	0	0	0	0	0	0	0	0	0	0
771	New.CleanUp.ReferenceOTU657039	k__Fungi; p__Ascomycota; c__Saccharomycetes; o__Saccharomycetales; f__Saccharomycetales_fam_Incertae_sedis; g__Candida; s__Candida_tropicalis; s__Candida_tropicalis_unclassified	0	0	0	0	0	0	0	0	0	0	0	0	0	0	0	0	0	0	0	0	0	0	0	0	0	0	0	0	0	0	0	0	0	0	0	0	0	0	0	0	0	0	0	0	0	0	0
772	New.CleanUp.ReferenceOTU657688	k__Fungi; p__Ascomycota; c__Saccharomycetes; o__Saccharomycetales; f__Saccharomycetales_fam_Incertae_sedis; g__Candida; s__Candida_albicans; s__Candida_albicans_unclassified	0	0	0	0	0	0	0	0	0	0	0	0	0	0	0	0	0	0	0	0	0	0	0	0	0	0	0	0	0	0	0	0	0	0	0	0	0	0	0	0	0	0	0	0	0	0	0
773	New.CleanUp.ReferenceOTU661285	k__Fungi; p__Ascomycota; c__Dothideomycetes; o__Pleosporales; f__Pleosporales_fam_Incertae_sedis; g__Amarenomyces; s__Amarenomyces_ammophilae; s__Amarenomyces_ammophilae_unclassified	0	0	0	0	0	0	0	0	0	0	0	0	0	0	0	0	0	0	0	0	0	0.000498127	0	0	0	0	0	0	0	0	0	0	0	0	0	0	0	0	0	0	0.00321541	0.00243215	0	0	0.00156872	0.38929	0
774	New.CleanUp.ReferenceOTU666733	k__Fungi; k__Fungi_unclassified; k__Fungi_unclassified; k__Fungi_unclassified; k__Fungi_unclassified; k__Fungi_unclassified; k__Fungi_unclassified; k__Fungi_unclassified	0	0	0.0146032	0	0	0	0	0	0	0	0	0	0	0	0	0	0	0	0	0	0.00114371	0.000996254	0.00202411	0	0	0	0	0	0	0	0	0	0	0	0	0	0	0	0	0	0	0	0.00303661	0.00139066	0	0.115971	0
775	New.CleanUp.ReferenceOTU667704	k__Fungi; k__Fungi_unclassified; k__Fungi_unclassified; k__Fungi_unclassified; k__Fungi_unclassified; k__Fungi_unclassified; k__Fungi_unclassified; k__Fungi_unclassified	0.000734886	0.00349451	0.000751395	0.000703572	0.00082189	0.00114415	0.000868685	0.000726332	0.00110897	0.05103	0.000862878	0.00108336	0.00224527	0.000910047	0.000969642	0.000925137	0.00200526	0	0	0.000668094	0	0.00651904	0.000849611	0.00226886	0.000761508	0.000875106	0.00141273	0.000846774	0.000781187	0.000727439	0.00976091	0.00362615	0.000746212	0.000751443	0.00072352	0.000796669	0.000944357	0.00093629	0.000963356	0.045505	0.0011719	0	0.0585624	0	0	0	0
776	New.CleanUp.ReferenceOTU671315	k__Fungi; p__Ascomycota; c__Dothideomycetes; o__Capnodiales; f__Neodevriesiaceae; g__Neodevriesia; s__Neodevriesia_shakazului; s__Neodevriesia_shakazului_unclassified	0	0	0	0	0.176098	0	0	0	0	0	0	0	0	0	0	0	0	0	0	0	0	0	0	0	0	0	0	0	0	0	0	0	0	0	0	0	0	0	0	0	0	0	0	0	0	0	0
777	New.CleanUp.ReferenceOTU671579	k__Fungi; p__Ascomycota; c__Eurotiomycetes; o__Eurotiales; f__Aspergillaceae; g__Aspergillus; g__Aspergillus_unclassified; g__Aspergillus_unclassified	0	0	0	0	0	0	0	0	0	0	0	0	0	0	0	0	0	0	0	0	0	0	0	0	0	0	0	0	0	0	0	0	0	0	0	0	0	0	0	0	0	0	0	0	0	0	0
778	New.CleanUp.ReferenceOTU672289	k__Fungi; k__Fungi_unclassified; k__Fungi_unclassified; k__Fungi_unclassified; k__Fungi_unclassified; k__Fungi_unclassified; k__Fungi_unclassified; k__Fungi_unclassified	0	0	0	0	0.0123788	0	0	0	0	0	0	0	0.196093	0	0	0	0	0	0	0	0	0	0	0	0	0	0	0	0	0	0	0	0	0	0	0	0	0	0	0	0	0	0	0	0	0	0
779	New.CleanUp.ReferenceOTU673030	k__Fungi; p__Ascomycota; c__Eurotiomycetes; o__Eurotiales; f__Aspergillaceae; g__Aspergillus; g__Aspergillus_unclassified; g__Aspergillus_unclassified	0	0	0	0	0.0137764	0.00359002	0.00466035	0.000470477	0	0.000883104	0	0	0	0	0	0	0	0	0	0	0	0	0.00588832	0.00235245	0.00184236	0	0	0.00593047	0.00252997	0	0	0.00214393	0	0	0	0	0	0	0	0	0	0	0	0	0	0	0
780	New.CleanUp.ReferenceOTU680216	k__Fungi; k__Fungi_unclassified; k__Fungi_unclassified; k__Fungi_unclassified; k__Fungi_unclassified; k__Fungi_unclassified; k__Fungi_unclassified; k__Fungi_unclassified	0.000698741	0.000790712	0.000714438	0.000668967	0.0608631	0.000766259	0.00082596	0.000690608	0.000736779	0.000754721	0.000820439	0.000704258	0.00339177	0.00130494	0.00332324	0.00132658	0.00127245	0	0.00957262	0.00222592	0	0	0.000807824	0.000682029	0.000724054	0.000626801	0.000800323	0.000805126	0.000742765	0.000691661	0.000685889	0.000710832	0.000709511	0.000714484	0.000687934	0.00114237	0.00135414	0.00134257	0.00138138	0.0160047	0	0	0	0	0.0633992	0	0
781	New.CleanUp.ReferenceOTU680768	k__Fungi; k__Fungi_unclassified; k__Fungi_unclassified; k__Fungi_unclassified; k__Fungi_unclassified; k__Fungi_unclassified; k__Fungi_unclassified; k__Fungi_unclassified	0	0	0.312753	0	0	0	0	0	0	0	0	0	0	0	0	0	0	0	0	0	0	0	0	0	0	0	0	0	0	0	0	0	0	0	0	0	0	0	0	0	0	0	0	0	0	0	0
782	New.CleanUp.ReferenceOTU680770	k__Fungi; p__Ascomycota; c__Sordariomycetes; o__Hypocreales; f__Hypocreales_fam_Incertae_sedis; g__Acremonium; s__Acremonium_polychromum; s__Acremonium_polychromum_unclassified	0	0	0.646498	0	0	0	0	0	0	0	0	0	0	0	0	0	0	0	0	0	0	0	0	0	0	0	0	0	0	0	0	0	0	0	0	0	0	0	0	0	0	0	0	0	0	0	0
783	New.CleanUp.ReferenceOTU689409	k__Fungi; k__Fungi_unclassified; k__Fungi_unclassified; k__Fungi_unclassified; k__Fungi_unclassified; k__Fungi_unclassified; k__Fungi_unclassified; k__Fungi_unclassified	0	0	0	0	0	0	0	0	0	0	0	0	0	0	0	0	0	0	0	0	0	0	0	0	0	0	0	0	0	0	0	0	0	0	0.0714173	0	0	0	0	0	0	0	0	0	0	0	0
784	New.CleanUp.ReferenceOTU691502	k__Fungi; k__Fungi_unclassified; k__Fungi_unclassified; k__Fungi_unclassified; k__Fungi_unclassified; k__Fungi_unclassified; k__Fungi_unclassified; k__Fungi_unclassified	0	0	0.177673	0	0	0	0	0	0	0	0	0	0	0	0	0	0	0	0	0	0.00114371	0	0	0	0	0	0	0	0	0	0	0	0	0	0	0	0	0	0	0	0	0	0	0	0	0	0
785	New.CleanUp.ReferenceOTU696380	k__Fungi; k__Fungi_unclassified; k__Fungi_unclassified; k__Fungi_unclassified; k__Fungi_unclassified; k__Fungi_unclassified; k__Fungi_unclassified; k__Fungi_unclassified	0	0	0	0	0.000199658	0.000170953	0.000295895	0	0	0	0	0	0	0	0	0	0	0	0	0	0	0.000498127	0	0	0	0	0	0.000329471	0.000168665	0	0	7.65516e-05	0	0	0	0	0	0	0	0	0	0	0	0	0	0	0
786	New.CleanUp.ReferenceOTU697203	k__Fungi; k__Fungi_unclassified; k__Fungi_unclassified; k__Fungi_unclassified; k__Fungi_unclassified; k__Fungi_unclassified; k__Fungi_unclassified; k__Fungi_unclassified	0	0	0	0.050072	0	0	0	0	0	0	0	0	0	0	0	0	0	0	0	0	0	0	0	0	0	0	0	0	0	0	0	0	0	0	0	0	0	0	0	0	0	0	0	0	0	0	0
787	New.CleanUp.ReferenceOTU697802	k__Fungi; k__Fungi_unclassified; k__Fungi_unclassified; k__Fungi_unclassified; k__Fungi_unclassified; k__Fungi_unclassified; k__Fungi_unclassified; k__Fungi_unclassified	0	0	0	0	0	0	0	0	0	0	0	0	0	0	0	0	0	0	0	0	0	0	0	0	0	0	0	0	0	0	0	0	0	0	0	0	0	0	0	0	0	0	0	0	0	0	0
788	New.CleanUp.ReferenceOTU702875	k__Fungi; p__Mucoromycota; c__Mucoromycetes; o__Mucorales; f__Cunninghamellaceae; g__Absidia; s__Absidia_cylindrospora; s__Absidia_cylindrospora_unclassified	0	0	0	0	0	0	0	0	0	0	0	0	0	0	0	0	0	0	0	0	0	0	0	0	0	0	0	0	0	0	0	0	0	0	0	0	0	0	0	0	0	0	0	0	0	0	0
789	New.CleanUp.ReferenceOTU704242	k__Fungi; k__Fungi_unclassified; k__Fungi_unclassified; k__Fungi_unclassified; k__Fungi_unclassified; k__Fungi_unclassified; k__Fungi_unclassified; k__Fungi_unclassified	0.000426457	0.000482589	0.000436037	0.000408286	0.000476947	0.000467665	0.000504102	0.000421494	0.000449673	0.000460623	0.000500732	0.000429824	0.00100369	0.00116141	0.00123747	0.00904875	0.00113249	0.000954037	0.00115399	0.00098543	0.00240022	0.00101793	0.000493033	0.00462106	0.0721833	0.000382551	0.000488455	0.000491386	0.000453326	0.000422136	0.000531506	0.000433836	0.00043303	0.000661114	0.000419862	0.00101672	0.00848465	0.0011949	0.00122945	0.0010653	0.000979532	0.00100558	0.000977882	0.00100141	0.000995677	0.00098962	0
790	New.CleanUp.ReferenceOTU705863	k__Fungi; p__Ascomycota; c__Dothideomycetes; o__Dothideales; f__unidentified; g__unidentified; s__unidentified; s__unidentified_unclassified	0	0	0	0	0	0	0	0	0	0	0	0	0	0	0	0	0	0	0	0.00403907	0	0.000498127	0	0	0	0	0	0	0	0	0	0	0	0	0	0	0	0	0	0	0	0	0	0	0.00156872	0.138699	0
791	New.CleanUp.ReferenceOTU707887	k__Fungi; p__Ascomycota; c__Sordariomycetes; o__Hypocreales; f__Hypocreales_fam_Incertae_sedis; g__Acremonium; s__Acremonium_brachypenium; s__Acremonium_brachypenium_unclassified	0	0	0	0	0	0	0	0	0	0	0	0	0	0	0	0	0	0	0	0	0	0	0	0	0	0	0	0	0	0	0	0	0	0	0	0	0	0	0	0	0	0	0	0	0	0	0
792	New.CleanUp.ReferenceOTU712215	k__Fungi; k__Fungi_unclassified; k__Fungi_unclassified; k__Fungi_unclassified; k__Fungi_unclassified; k__Fungi_unclassified; k__Fungi_unclassified; k__Fungi_unclassified	0.00541482	0.00612754	0.0328448	0.00518409	0.00605589	0.00593804	0.00640068	0.00535179	0.00570959	0.00584863	0.0063579	0.0068708	0.123235	0.00502148	0.00535031	0.00510474	0.00489643	0	0.00100619	0	0	0	0.00626015	0.00528531	0.00561098	0.00485732	0.00620202	0.00623924	0.00575598	0.00535995	0.00531522	0.00550851	0.00549828	0.00553681	0.00533107	0.00439588	0.0052108	0.00516629	0.00531563	0.00460592	0.0357021	0	0	0	0	0.0920455	0
793	New.CleanUp.ReferenceOTU715800	k__Fungi; p__Ascomycota; c__Eurotiomycetes; o__Eurotiales; f__Trichocomaceae; g__Talaromyces; g__Talaromyces_unclassified; g__Talaromyces_unclassified	0	0	0	0	0	0	0	0	0	0	0	0	0	0	0	0	0	0	0	0	0	0	0	0	0	0	0	0	0	0	0	0	0	0	0	0	0	0	0	0	0	0	0	0	0	0	0
794	New.CleanUp.ReferenceOTU720463	k__Fungi; k__Fungi_unclassified; k__Fungi_unclassified; k__Fungi_unclassified; k__Fungi_unclassified; k__Fungi_unclassified; k__Fungi_unclassified; k__Fungi_unclassified	0.00432637	0.00406704	0.00448514	0.0040899	0.0226342	0.0394613	0.0215888	0.00355215	0.00378963	0.0456371	0.00421994	0.0040837	0.138286	0.00594641	0.00633581	0.006045	0.0090704	0	0	0	0	0	0.00415505	0.00350802	0.00372418	0.00322396	0.00411647	0.00414118	0.00382042	0.00355757	0.00352788	0.00386009	0.00364938	0.00367496	0.00689277	0.00737268	0.0061706	0.00611789	0.00629474	0.00545431	0	0.0413379	0	0.0161993	0	0.0676259	0
795	New.CleanUp.ReferenceOTU728426	k__Fungi; p__Basidiomycota; p__Basidiomycota_unclassified; p__Basidiomycota_unclassified; p__Basidiomycota_unclassified; p__Basidiomycota_unclassified; p__Basidiomycota_unclassified; p__Basidiomycota_unclassified	0.000669652	0.000272611	0.000246315	0.0042203	0.000269424	0.0141268	0.00893649	0.00268367	0.000780617	0.000432345	0.00379791	0.00199828	0.00504281	0.00163108	0.000781073	0.000745223	0.000714812	0.00193097	0	0.00467433	0	0.00402783	0.00214368	0.000693699	0.0146147	0.000981742	0.00432617	0.000277581	0.000256081	0.000527696	0.000925921	0.00340926	0.000244616	0.00024633	0.00163982	0.000641739	0.00213668	0.00192256	0.000776009	0.00329409	0.00746859	0	0	0	0.00178805	0.00472124	0
796	New.CleanUp.ReferenceOTU732715	k__Fungi; k__Fungi_unclassified; k__Fungi_unclassified; k__Fungi_unclassified; k__Fungi_unclassified; k__Fungi_unclassified; k__Fungi_unclassified; k__Fungi_unclassified	0	0	0	0	0	0	0	0	0	0	0	0	0	0	0	0	0	0	0	0	0	0	0	0.0684172	0	0	0	0	0	0	0	0	0	0	0	0	0	0	0	0	0	0	0	0	0	0	0
797	New.CleanUp.ReferenceOTU733645	k__Fungi; k__Fungi_unclassified; k__Fungi_unclassified; k__Fungi_unclassified; k__Fungi_unclassified; k__Fungi_unclassified; k__Fungi_unclassified; k__Fungi_unclassified	0	0	0.00212964	0	0	0	0	0	0	0	0	0	0	0	0	0	0	0	0.00274159	0	0	0	0	0	0	0	0	0	0	0	0	0	0	0	0	0	0	0	0	0	0	0	0	0.00139066	0	0.214459	0
798	New.CleanUp.ReferenceOTU733974	k__Fungi; k__Fungi_unclassified; k__Fungi_unclassified; k__Fungi_unclassified; k__Fungi_unclassified; k__Fungi_unclassified; k__Fungi_unclassified; k__Fungi_unclassified	0	0	0	0	0	0	0	0	0	0	0	0	0	0	0	0	0	0	0	0	0	0	0	0	0	0	0	0	0	0	0	0	0	0	0	0	0	0	0	0	0	0	0	0	0	0	0
799	New.CleanUp.ReferenceOTU735173	k__Fungi; p__Mucoromycota; c__Mucoromycetes; o__Mucorales; f__Cunninghamellaceae; g__Absidia; s__Absidia_cylindrospora; s__Absidia_cylindrospora_unclassified	0	0	0	0	0	0	0	0	0	0	0	0	0	0	0	0	0	0	0	0	0	0	0	0	0	0	0	0	0	0	0	0	0	0	0	0	0	0	0	0	0	0	0	0	0	0	0
800	New.CleanUp.ReferenceOTU736370	k__Fungi; k__Fungi_unclassified; k__Fungi_unclassified; k__Fungi_unclassified; k__Fungi_unclassified; k__Fungi_unclassified; k__Fungi_unclassified; k__Fungi_unclassified	0.00360674	0.00408147	0.00368777	0.00345306	0.00403375	0.00395525	0.00426342	0.00356476	0.00380308	0.0038957	0.00423492	0.00363522	0.0269862	0.0202552	0.0215816	0.0205911	0.0197508	0.00768116	0.00929099	0.00793391	0.00733426	0.00819557	0.00416981	0.00382069	0.00385496	0.00398728	0.00424157	0.00440815	0.702387	0.0035702	0.0035404	0.00366915	0.00394611	0.00391295	0.00355096	0.0243484	0.0210189	0.0208393	0.0214417	0.018579	0.00788643	0.00809616	0.00787314	0.00806258	0.00801641	0.0125226	0
801	New.CleanUp.ReferenceOTU737441	k__Fungi; k__Fungi_unclassified; k__Fungi_unclassified; k__Fungi_unclassified; k__Fungi_unclassified; k__Fungi_unclassified; k__Fungi_unclassified; k__Fungi_unclassified	0	0	0.0982677	0	0	0	0	0	0	0	0	0	0	0	0	0	0	0	0	0	0	0.00747191	0	0	0	0	0	0	0.00067466	0	0	0	0	0	0	0	0	0	0	0	0	0	0	0	0	0	0
802	New.CleanUp.ReferenceOTU737789	k__Fungi; k__Fungi_unclassified; k__Fungi_unclassified; k__Fungi_unclassified; k__Fungi_unclassified; k__Fungi_unclassified; k__Fungi_unclassified; k__Fungi_unclassified	0.014531	0.0164436	0.0198723	0.0139118	0.0162513	0.0159351	0.0171766	0.0143619	0.015322	0.0156952	0.0170618	0.0146457	0.0149572	0.023101	0.018441	0.0175946	0.0168766	0	0.414128	0	0	0	0.0167995	0.0141834	0.0150574	0.0130349	0.0166435	0.0167434	0.0154465	0.0143838	0.0142637	0.0147824	0.014755	0.0148584	0.0143063	0.0151514	0.0179601	0.0178067	0.0183215	0.0158753	0	0	0	0	0.174647	0	0.00153267
803	New.CleanUp.ReferenceOTU743375	k__Fungi; p__Ascomycota; c__Eurotiomycetes; o__Eurotiales; f__Aspergillaceae; f__Aspergillaceae_unclassified; f__Aspergillaceae_unclassified; f__Aspergillaceae_unclassified	0	0	0	0	0	0	0	0	0	0	0	0	0	0	0	0	0	0	0	0	0	0	0	0	0	0	0	0	0	0	0	0	0	0	0	0	0	0	0	0	0	0	0	0	0	0	0
804	New.CleanUp.ReferenceOTU748408	k__Fungi; k__Fungi_unclassified; k__Fungi_unclassified; k__Fungi_unclassified; k__Fungi_unclassified; k__Fungi_unclassified; k__Fungi_unclassified; k__Fungi_unclassified	0.000753326	0.000852482	0.000770249	0.030091	0.000842514	0.000826118	0.000890483	0.000744558	0.000794335	0.000813679	0.00088453	0.000759274	0.0377393	0.00169754	0.00217024	0	0	0.00152323	0	0	0	0	0.000870931	0.000735308	0.000780616	0.0165565	0.000862843	0.000868022	0.000800789	0.000745693	0.00073947	0.000766361	0.000764937	0.000770299	0.0011508	0.00241823	0.000384872	0	0	0.000379857	0	0	0.000310887	0	0.0557773	0	0
805	New.CleanUp.ReferenceOTU756029	k__Fungi; p__Ascomycota; c__Dothideomycetes; o__Myriangiales; o__Myriangiales_unclassified; o__Myriangiales_unclassified; o__Myriangiales_unclassified; o__Myriangiales_unclassified	0	0	0	0	0	0	0	0	0	0	0	0	0	0	0.0523146	0	0	0	0	0	0	0	0	0	0	0	0	0	0	0	0	0	0	0	0	0	0	0	0	0	0	0	0	0	0	0.126461	0
806	New.CleanUp.ReferenceOTU757838	k__Fungi; p__Basidiomycota; c__Agaricomycetes; o__Agaricales; f__Bolbitiaceae; g__Conocybe; g__Conocybe_unclassified; g__Conocybe_unclassified	0	0	0	0	0	0	0	0	0	0	0	0	0	0	0	0	0	0	0	0	0	0	0	0	0	0	0	0	0	0	0	0	0	0	0	0	0	0	0	0	0	0	0	0	0	0.00058277	0.0697364
807	New.CleanUp.ReferenceOTU761259	k__Fungi; p__Ascomycota; c__Sordariomycetes; c__Sordariomycetes_unclassified; c__Sordariomycetes_unclassified; c__Sordariomycetes_unclassified; c__Sordariomycetes_unclassified; c__Sordariomycetes_unclassified	0	0	0	0	0	0	0	0	0	0	0	0	0	0	0	0	0	0	0	0	0	0	0	0	0	0	0	0	0	0.201055	0	0	0	0	0	0	0	0	0	0	0	0	0	0	0	0	0
808	New.CleanUp.ReferenceOTU764444	k__Fungi; k__Fungi_unclassified; k__Fungi_unclassified; k__Fungi_unclassified; k__Fungi_unclassified; k__Fungi_unclassified; k__Fungi_unclassified; k__Fungi_unclassified	0.00420542	0.00757862	0.00436289	0.00629692	0.00604174	0.00472188	0.00448861	0.00384331	0.00456457	0.005538	0.00405812	0.00442738	0.0498369	0.00737139	0.00466587	0.0125714	0.00494887	0.00187476	0.0214764	0.00992657	0.00793302	0	0.00449718	0.00604465	0.00441815	0.00458698	0.0110366	0.00577809	0.00413356	0.00544293	0.00580226	0.00476794	0.00603434	0.00593584	0.00879526	0.00287334	0.0036908	0.00506967	0.00347452	0.00463852	0.00394101	0.00518721	3.80244e-05	0	0.0589973	0.00910623	0
809	New.CleanUp.ReferenceOTU765794	k__Fungi; p__Basidiomycota; c__Malasseziomycetes; o__Malasseziales; f__Malasseziaceae; f__Malasseziaceae_unclassified; f__Malasseziaceae_unclassified; f__Malasseziaceae_unclassified	0.00359409	0.00406715	0.00367483	0.00344094	0.0040196	0.00394137	0.00424845	0.00355225	0.00378974	0.00388203	0.00422006	0.00362246	0.00166267	0.00192395	0.0116312	0.00195585	0.00187604	0.0461325	0.00338783	0.0136153	0	0.00499078	0.00415517	0.00350812	0.0078026	0.00322405	0.00411659	0.00414129	0.00382053	0.00355767	0.0203615	0.00365628	0.00364948	0.00367506	0.0035385	0.00168426	0.0132039	0.00197943	0.0159193	0.00176473	0.0478498	0.00432987	0	0.0184583	0	0	0
810	New.CleanUp.ReferenceOTU766378	k__Fungi; p__Ascomycota; c__Eurotiomycetes; o__Eurotiales; f__Aspergillaceae; f__Aspergillaceae_unclassified; f__Aspergillaceae_unclassified; f__Aspergillaceae_unclassified	0.00247447	0	0	0	0.00299487	0.0264978	0.000517816	0	0	0	0	0	0	0	0	0	0	0	0	0	0	0	0.00128807	0	0.00276354	0	0	0.000329471	0	0.000741901	0	0.0022205	0.0113036	0	0	0	0	0	0	0	0	0	0	0	0	0	0
811	New.CleanUp.ReferenceOTU770986	k__Fungi; p__Ascomycota; c__Eurotiomycetes; o__Eurotiales; f__Aspergillaceae; g__Penicillium; g__Penicillium_unclassified; g__Penicillium_unclassified	0	0	0	0	0	0	7.39733e-05	0	0	0	0	0.000173188	0	0	0	0	0	0.00844737	0	0.00403907	0.00114371	0	0	0	0	0	0	0	0	0	0	0	0	0	0	0	0	0	0	0	0	0	0	0	0	0.183572	0
812	New.CleanUp.ReferenceOTU776903	k__Fungi; k__Fungi_unclassified; k__Fungi_unclassified; k__Fungi_unclassified; k__Fungi_unclassified; k__Fungi_unclassified; k__Fungi_unclassified; k__Fungi_unclassified	0	0	0	0	0	0	0	0	0	0	0	0	0	0	0	0	0	0	0	0	0	0.000498127	0	0	0	0	0	0	0	0	0	0	0	0	0	0	0	0	0	0.0510096	0.0016077	0	0	0	1.07144	0	0
813	New.CleanUp.ReferenceOTU779742	k__Fungi; k__Fungi_unclassified; k__Fungi_unclassified; k__Fungi_unclassified; k__Fungi_unclassified; k__Fungi_unclassified; k__Fungi_unclassified; k__Fungi_unclassified	0	0	0	0	0	0	0	0	0	0	0	0	0	0	0	0	0	0	0	0	0	0	0	0	0	0.000218212	0	0	0	0	0	0	0	0	0	0	0	0	0.000473753	0	0	0	0	0	0	0	0
814	New.CleanUp.ReferenceOTU787305	k__Fungi; p__Ascomycota; c__Dothideomycetes; o__Pleosporales; f__Didymellaceae; g__Didymella; s__Didymella_exigua; s__Didymella_exigua_unclassified	0	0	0	0	0	0	0	0	0	0	0	0	0	0	0	0	0	0	0	0	0	0	0	0	0	0	0	0	0	0	0	0	0	0	0	0	0	0	0	0	0	0	0	0	0.00156872	0	0.0513444
815	New.CleanUp.ReferenceOTU790509	k__Fungi; p__Ascomycota; c__Dothideomycetes; o__Pleosporales; f__Torulaceae; g__Torula; s__unidentified; s__unidentified_unclassified	0	0	0	0	0	0	0	0	0	0	0	0	0	0	0	0	0	0	0	0	0	0.190783	0	0	0	0	0	0	0	0	0	0	0	0	0	0	0	0	0	0	0	0	0	0	0	0	0.0314197
816	New.CleanUp.ReferenceOTU790872	k__Fungi; p__Ascomycota; c__Sordariomycetes; o__Glomerellales; f__Plectosphaerellaceae; g__Musicillium; s__Musicillium_theobromae; s__Musicillium_theobromae_unclassified	0	0	0	0	0	0	0	0	0	0	0	0	0	0	0	0	0	0	0	0	0	0	0	0	0	0	0	0	0	0	0	0	0	0	0	0	0	0	0	0	0	0	0.267222	0	0	0	0
817	New.CleanUp.ReferenceOTU794396	k__Fungi; p__Basidiomycota; c__Malasseziomycetes; o__Malasseziales; f__Malasseziaceae; g__Malassezia; s__Malassezia_restricta; s__Malassezia_restricta_unclassified	0	0	0	0	0.000399316	0	0	0	0.00033769	0.00154543	0.000474542	0.000346375	0	0	0	0	0	0.00337895	0	0	0.00914972	0.00996255	0	0	0	0	0	0	0	0	0.000147373	0	0.00166774	0.000587568	0.000179893	0	0	0	0	0	0	0	0.0536469	0.00417199	0.00156872	0.00233108	0.00459801
818	New.CleanUp.ReferenceOTU795056	k__Fungi; p__Ascomycota; c__Eurotiomycetes; o__Eurotiales; o__Eurotiales_unclassified; o__Eurotiales_unclassified; o__Eurotiales_unclassified; o__Eurotiales_unclassified	0	0	0	0	0	0	0	0	0	0	0	0	0	0	0	0	0	0	0	0	0	0	0	0	0	0	0	0	0	0	0	0	0	0	0	0	0	0	0	0	0	0	0	0	0	0	0
819	New.CleanUp.ReferenceOTU805761	k__Fungi; k__Fungi_unclassified; k__Fungi_unclassified; k__Fungi_unclassified; k__Fungi_unclassified; k__Fungi_unclassified; k__Fungi_unclassified; k__Fungi_unclassified	0	0	0	0	0	0	0	0	0	0	0	0	0	0	0	0	0	0	0	0	0	0	0	0	0	0	0	0	0	0	0	0	0	0	0	0	0	0	0	0	0	0	0	0	0	0	0
820	New.CleanUp.ReferenceOTU815050	k__Fungi; p__Ascomycota; c__Eurotiomycetes; o__Eurotiales; f__Aspergillaceae; g__Aspergillus; g__Aspergillus_unclassified; g__Aspergillus_unclassified	0	0	0	0	0	0	0	0	0	0	0	0	0	0	0	0	0	0	0	0	0	0	0	0	0	0	0	0	0	0	0	0	0	0	0	0	0	0	0	0	0	0	0	0	0	0	0
821	New.CleanUp.ReferenceOTU816101	k__Fungi; k__Fungi_unclassified; k__Fungi_unclassified; k__Fungi_unclassified; k__Fungi_unclassified; k__Fungi_unclassified; k__Fungi_unclassified; k__Fungi_unclassified	0	0	0	0	0	0	0	0	0	0	0	0	0	0	0	0	0	0.00168947	0	0	0.36027	0.000498127	0.0279695	0	0	0	0	0	0	0	0	0	0	0	0	0	0	0	0	0	0.0016077	0.00243215	0	0	0	0	0
822	New.CleanUp.ReferenceOTU817253	k__Fungi; k__Fungi_unclassified; k__Fungi_unclassified; k__Fungi_unclassified; k__Fungi_unclassified; k__Fungi_unclassified; k__Fungi_unclassified; k__Fungi_unclassified	0	0	0.029815	0	0	0	0	0	0	0	0	0	0.0658751	0	0	0	0	0	0	0	0	0	0	0	0	0.00490978	0	0	0	0	0	0	0	0	0	0	0	0	0	0	0	0	0	0	0	0	0
823	New.CleanUp.ReferenceOTU817576	k__Fungi; p__Basidiomycota; c__Wallemiomycetes; o__Wallemiales; f__Wallemiaceae; g__Wallemia; s__Wallemia_sebi; s__Wallemia_sebi_unclassified	0.0390416	0	0	0	0	0	0	0	0	0	0	0	0	0	0	0	0	0	0	0	0	0	0.0250254	0	0	0	0	0	0	0	0	0	0	0	0	0	0	0	0	0	0	0	0	0	0	0	0
824	New.CleanUp.ReferenceOTU832533	k__Fungi; k__Fungi_unclassified; k__Fungi_unclassified; k__Fungi_unclassified; k__Fungi_unclassified; k__Fungi_unclassified; k__Fungi_unclassified; k__Fungi_unclassified	0.0105298	0.00248602	0.00146845	0.000645596	0.002799	0.00511661	0.00761564	0.000666481	0.000711038	0.000728354	0.000791775	0.000679654	0.00203644	0.00235646	0.00251077	0.00239553	0.00229777	0	0.0152837	0	0.00198688	0.0102611	0.00454875	0.0127047	0.000698758	0.00703013	0.00298907	0.00499491	0.00114867	0.000667496	0.000661926	0.000685997	0.000684723	0.000689522	0.0006639	0.00206288	0.0024453	0.00739427	0.00249449	0.00355544	0	0.000763511	0.0414902	0	0.00814426	0	0
825	New.CleanUp.ReferenceOTU838832	k__Fungi; k__Fungi_unclassified; k__Fungi_unclassified; k__Fungi_unclassified; k__Fungi_unclassified; k__Fungi_unclassified; k__Fungi_unclassified; k__Fungi_unclassified	0.00677316	0.00766467	0.0345008	0.0095991	0.0395924	0.00742763	0.017462	0.00669433	0.00714187	0.0073158	0.00795282	0.00682664	0.105637	0.00626971	0.00645568	0.147554	0.00590802	0.00843132	0	0	0	0	0.01339	0.00661116	0.00701852	0.115111	0.00775783	0.0085701	0.0071999	0.00670453	0.00664858	0.00973759	0.00687755	0.00692576	0.00666841	0.00530406	0.00661034	0.00623363	0.0176168	0.0200201	0.0912558	0.00269259	0.00480209	0.00625522	0.182984	0	0
826	New.CleanUp.ReferenceOTU839612	k__Fungi; k__Fungi_unclassified; k__Fungi_unclassified; k__Fungi_unclassified; k__Fungi_unclassified; k__Fungi_unclassified; k__Fungi_unclassified; k__Fungi_unclassified	0	0	0	0	0	0	0	0	0	0	0	0	0.137878	0	0	0	0	0	0	0	0	0	0	0	0	0	0	0	0	0	0	0	0	0	0.000899462	0	0	0	0.00994881	0	0	0	0	0	0	0	0
827	New.CleanUp.ReferenceOTU840646	k__Fungi; p__Basidiomycota; c__Malasseziomycetes; o__Malasseziales; f__Malasseziaceae; g__Malassezia; s__Malassezia_restricta; s__Malassezia_restricta_unclassified	0.000348439	0.000394301	0.000356266	0.000333591	0.0130234	0.000382107	0.000411878	0.000895683	0.000367407	0.00154052	0.00166027	0.00217765	0.000937052	0.00108431	0.00115531	0.00110229	0.0010573	0.0065983	0.00069135	0.00582787	0	0.00358414	0.000402835	0.00137382	0.000361061	0.000312564	0.000399094	0.00561345	0.00511376	0.00230095	0.000601066	0.000354468	0.00263377	0.00397096	0.00255641	0.00654049	0.00112519	0.0021771	0.00114782	0.000994574	0.00192405	0	0.0145252	0.00528569	0.00353139	0.00651428	0.02299
828	New.CleanUp.ReferenceOTU842253	k__Fungi; k__Fungi_unclassified; k__Fungi_unclassified; k__Fungi_unclassified; k__Fungi_unclassified; k__Fungi_unclassified; k__Fungi_unclassified; k__Fungi_unclassified	0	0	0	0	0	0	0	0	0	0	0	0	0	0	0	0	0	0	0	0	0	0	0	0	0	0	0	0	0	0	0	0	0	0	0	0	0	0	0	0	0	0	0	0	0	0	0
829	New.CleanUp.ReferenceOTU844743	k__Fungi; p__Ascomycota; c__Eurotiomycetes; o__Eurotiales; f__Aspergillaceae; g__Aspergillus; g__Aspergillus_unclassified; g__Aspergillus_unclassified	0	0	0	0	0	0	0	0	0	0	0	0	0	0	0	0	0	0	0	0	0	0	0	0	0	0	0	0	0	0	0	0	0	0	0	0	0	0	0	0	0	0	0	0	0	0	0
830	New.CleanUp.ReferenceOTU854527	k__Fungi; p__Basidiomycota; c__Malasseziomycetes; o__Malasseziales; f__Malasseziaceae; g__Malassezia; s__Malassezia_globosa; s__Malassezia_globosa_unclassified	9.54953e-05	0.000644912	9.76406e-05	0.0006746	0.00823045	0.0013322	0.000112882	9.43839e-05	0.000639511	0.00626787	0.0010586	9.62494e-05	0.000316897	0.000366696	0.00039071	0.000372777	0.000357564	0.00445054	0.000452098	0.000386062	0.000356883	0.0016008	0.0045145	0.0013444	0.000221441	8.56634e-05	0.000109378	0.000110035	0.00884798	0.00453369	0.00221007	0.000158221	0.000836148	0.00080079	0.000381055	0.0074275	0.000380521	0.000377271	0.000388177	0.00033635	0.000383752	0.000393957	0.0028256	0.000392323	0.00228277	0.000387704	0
831	New.CleanUp.ReferenceOTU855366	k__Fungi; p__Basidiomycota; c__Agaricomycetes; o__Agaricales; f__Agaricaceae; g__Leucoagaricus; g__Leucoagaricus_unclassified; g__Leucoagaricus_unclassified	0	0	0	0	0	0	0	0	0	0	0	0	0	0	0	0	0	0	0	0	0	0	0	0	0	0	0	0	0	0	0	0	0	0	0	0	0	0	0	0	0	0	0	0	0	0.00058277	0
832	New.CleanUp.ReferenceOTU856356	k__Fungi; p__Ascomycota; c__Eurotiomycetes; o__Eurotiales; f__Aspergillaceae; f__Aspergillaceae_unclassified; f__Aspergillaceae_unclassified; f__Aspergillaceae_unclassified	0	0	0	0	0	0	0	0	0	0	0	0	0	0	0	0	0	0	0	0	0	0	0	0	0	0	0	0	0	0	0	0	0	0	0	0	0	0	0	0	0	0	0	0	0	0	0
833	New.CleanUp.ReferenceOTU860606	k__Fungi; p__Ascomycota; c__Saccharomycetes; o__Saccharomycetales; f__Saccharomycetales_fam_Incertae_sedis; g__Candida; g__Candida_unclassified; g__Candida_unclassified	0	0	0	0	0	0	0	0	0	0	0	0	0	0	0	0	0	0	0	0	0	0	0	0	0	0	0	0	0	0	0	0	0	0	0	0	0	0	0	0	0	0	0	0	0	0	0
834	New.CleanUp.ReferenceOTU862429	k__Fungi; k__Fungi_unclassified; k__Fungi_unclassified; k__Fungi_unclassified; k__Fungi_unclassified; k__Fungi_unclassified; k__Fungi_unclassified; k__Fungi_unclassified	0	0	0	0	0	0	0	0	0	0	0	0	0	0	0	0	0	0	0	0	0	0	0	0	0	0	0	0	0	0	0	0	0	0	0	0	0	0	0	0.00592076	0.0016077	0	0	0.00139066	1.43067	0.00058277	0.000766335
835	New.CleanUp.ReferenceOTU868104	k__Fungi; k__Fungi_unclassified; k__Fungi_unclassified; k__Fungi_unclassified; k__Fungi_unclassified; k__Fungi_unclassified; k__Fungi_unclassified; k__Fungi_unclassified	0	0	0	0	0	0	0	0	0	0	0	0	0	0	0	0	0	0	0	0	0	0	0	0	0	0	0	0	0.124475	0	0	0	0	0	0	0	0	0	0	0	0	0	0	0	0	0	0
836	New.CleanUp.ReferenceOTU873177	k__Fungi; p__Ascomycota; c__Sordariomycetes; o__Hypocreales; f__Stachybotryaceae; f__Stachybotryaceae_unclassified; f__Stachybotryaceae_unclassified; f__Stachybotryaceae_unclassified	0.154792	0	0	0	0	0	0	0	0	0	0	0	0	0	0	0	0	0	0	0	0	0	0.00147208	0	0	0	0	0	0	0	0	0	0	0	0	0	0	0	0	0	0	0	0	0	0	0	0
837	New.CleanUp.ReferenceOTU881157	k__Fungi; p__Ascomycota; c__Eurotiomycetes; o__Eurotiales; f__Aspergillaceae; g__Aspergillus; s__Aspergillus_halophilicus; s__Aspergillus_halophilicus_unclassified	0	0	0	0	0	0	0	0	0	0	0	0	0	0	0	0	0	0	0	0	0	0	0	0	0	0	0	0	0	0	0	0	0	0	0	0	0	0	0	0	0	0	0	0	0	0	0
838	New.CleanUp.ReferenceOTU883685	k__Fungi; p__Basidiomycota; c__Agaricomycetes; o__Agaricales; o__Agaricales_unclassified; o__Agaricales_unclassified; o__Agaricales_unclassified; o__Agaricales_unclassified	0	0	0	0	0	0	0	0	0	0	0	0	0.238989	0	0	0	0	0	0	0	0	0	0	0	0	0	0	0	0	0	0	0	0	0	0	0	0	0	0	0	0	0	0	0	0	0	0
839	New.CleanUp.ReferenceOTU899030	k__Fungi; k__Fungi_unclassified; k__Fungi_unclassified; k__Fungi_unclassified; k__Fungi_unclassified; k__Fungi_unclassified; k__Fungi_unclassified; k__Fungi_unclassified	0.0162554	0.018395	0.0166205	0.0155627	0.0181799	0.0178261	0.019215	0.0160662	0.0171403	0.0175577	0.0190865	0.0163837	0.0196737	0.0227654	0.0242562	0.0231429	0.0221984	0	0	0	0	0	0.0187931	0.0158666	0.0168442	0.0145818	0.0186186	0.0187303	0.0621616	0.0160907	0.0159564	0.0165366	0.0165059	0.0166216	0.016004	0.0199292	0.0236237	0.0234219	0.0255654	0.0208814	0	0	0	0	0.629248	0	0
840	New.CleanUp.ReferenceOTU900483	k__Fungi; p__Ascomycota; c__Dothideomycetes; o__Capnodiales; o__Capnodiales_unclassified; o__Capnodiales_unclassified; o__Capnodiales_unclassified; o__Capnodiales_unclassified	0	0	0	0	0	0	0	0.0272876	0	0	0	0.000173188	0	0	0	0	0	0	0	0	0	0	0	0.00509698	0	0	0	0	0.0136619	0	0	0.0192188	0.000185304	0.000587568	0.000179893	0	0	0	0	0	0	0	0	0	0	0	0
841	New.CleanUp.ReferenceOTU905390	k__Fungi; k__Fungi_unclassified; k__Fungi_unclassified; k__Fungi_unclassified; k__Fungi_unclassified; k__Fungi_unclassified; k__Fungi_unclassified; k__Fungi_unclassified	0.0127929	0.0144768	0.0501625	0.0416167	0.0148483	0.0163443	0.0189291	0.012644	0.0134893	0.0197978	0.162193	0.0143012	0.0782971	0.023565	0.0210186	0.0200539	0.0282615	0	0	0	0	0	0.0282471	0.0379744	0.0149198	0.0114758	0.0146528	0.0147407	0.013599	0.0136681	0.0648494	0.0130143	0.0149978	0.0218343	0.0125951	0.0238448	0.0204705	0.0202957	0.0208823	0.0391045	0	0	0.718186	0	0	0	0
842	New.CleanUp.ReferenceOTU905770	k__Fungi; k__Fungi_unclassified; k__Fungi_unclassified; k__Fungi_unclassified; k__Fungi_unclassified; k__Fungi_unclassified; k__Fungi_unclassified; k__Fungi_unclassified	0	0	0	0	0	0	0	0	0	0	0	0	0	0	0	0	0	0	0.00274159	0	0.00228743	0.00149438	0	0	0	0	0.00375162	0	0	0	0	0	0	0	0	0	0	0	0	0	0	0	0.0435248	0	0.00156872	1.2547	0
843	New.CleanUp.ReferenceOTU910415	k__Fungi; p__Ascomycota; p__Ascomycota_unclassified; p__Ascomycota_unclassified; p__Ascomycota_unclassified; p__Ascomycota_unclassified; p__Ascomycota_unclassified; p__Ascomycota_unclassified	0	0	0	0	0	0	0	0	0	0	0	0	0	0	0	0	0	0	0	0	0	0	0	0	0	0	0	0	0	0	0	0	0	0	0	0	0	0	0	0	0	0	0	0	0	0	0.0758671
844	New.CleanUp.ReferenceOTU910869	k__Fungi; p__Ascomycota; c__Eurotiomycetes; o__Eurotiales; f__Aspergillaceae; g__Aspergillus; g__Aspergillus_unclassified; g__Aspergillus_unclassified	0	0	0	0	0	0	0	0	0	0	0	0	0	0	0	0	0	0	0	0	0	0	0	0	0	0	0	0	0	0	0	0	0	0	0	0	0	0	0	0	0	0	0	0	0	0	0
845	New.CleanUp.ReferenceOTU912565	k__Fungi; k__Fungi_unclassified; k__Fungi_unclassified; k__Fungi_unclassified; k__Fungi_unclassified; k__Fungi_unclassified; k__Fungi_unclassified; k__Fungi_unclassified	0.00886029	0.0118746	0.00905933	0.00848274	0.00990928	0.00971644	0.0104735	0.00875716	0.00934262	0.00957014	0.0104035	0.00893025	0	0.0871533	0	0	0.0112688	0	0	0	0	0	0.0102435	0.00864837	0.00918126	0.00794806	0.0101484	0.0102093	0.00941853	0.00877051	0.00869732	0.0090136	0.00899685	0.00905991	0.00872325	0	0	0.0433175	0	0.112018	0	0	0	0	0.200579	0	0
846	New.CleanUp.ReferenceOTU916483	k__Fungi; p__Basidiomycota; c__Malasseziomycetes; o__Malasseziales; f__Malasseziaceae; g__Malassezia; s__Malassezia_restricta; s__Malassezia_restricta_unclassified	0.00812137	0.00919034	0.00830382	0.00841551	0.00908288	0.00890612	0.00960002	0.00802685	0.00856348	0.00877202	0.00953585	0.00864053	0.00793443	0.0101357	0.00978254	0.00933353	0.01793	0.0641973	0	0.0756066	0	0.0347074	0.00938923	0.0105025	0.00841558	0.00728522	0.00930204	0.00935787	0.00863306	0.00803908	0.007972	0.0082619	0.00824655	0.00830435	0.0401361	0.00803745	0.00952745	0.0119295	0.00971912	0.00842149	0.0202052	0.02354	0	0.0634883	0	0.0414816	0
847	New.CleanUp.ReferenceOTU919445	k__Fungi; p__Basidiomycota; c__Agaricomycetes; o__Polyporales; f__Polyporaceae; g__Coriolopsis; s__Coriolopsis_caperata; s__Coriolopsis_caperata_unclassified	0	0	0	0	0	0	0	0	0	0	0	0	0	0.0121684	0	0	0.0933285	0	0	0	0	0	0	0	0	0	0	0	0	0	0	0	0	0	0	0	0	0	0.0535341	0	0	0	0	0	0	0	0
848	New.CleanUp.ReferenceOTU919902	k__Fungi; p__Basidiomycota; c__Tremellomycetes; o__Tremellales; f__Bulleribasidiaceae; g__Hannaella; s__Hannaella_sinensis; s__Hannaella_sinensis_unclassified	0	0	0	0	0	0	0	0	0	0	0	0	0	0	0	0	0	0	0	0	0	0	0	0	0	0	0	0	0	0	0	0	0	0	0	0	0	0	0	0	0	0	0	0	0	0	0.0659048
849	New.CleanUp.ReferenceOTU921661	k__Fungi; p__Ascomycota; c__Sordariomycetes; o__Sordariales; f__Lasiosphaeriaceae; g__Cladorrhinum; s__Cladorrhinum_bulbillosum; s__Cladorrhinum_bulbillosum_unclassified	0	0	0	0	0	0	0	0	0	0	0	0	0	0	0	0	0	0	0	0	0	0	0	0	0	0	0	0	0	0	0	0	0	0	0	0	0	0	0	0	0	0	0	0.0653612	0	0	0.0375504
850	New.CleanUp.ReferenceOTU927382	k__Fungi; p__Ascomycota; c__Dothideomycetes; o__Pleosporales; f__Phaeosphaeriaceae; g__Phaeosphaeria; s__Phaeosphaeria_ampeli; s__Phaeosphaeria_ampeli_unclassified	0.389866	0	0	0	0	0	0	0	0	0	0	0	0	0	0	0	0	0	0	0	0	0	0.0036802	0	0	0	0	0	0	0	0	0	0	0	0	0	0	0	0	0	0	0	0	0	0	0	0
851	New.CleanUp.ReferenceOTU927421	k__Fungi; p__Basidiomycota; c__Malasseziomycetes; o__Malasseziales; f__Malasseziaceae; g__Malassezia; s__Malassezia_restricta; s__Malassezia_restricta_unclassified	0	0	0	0	0	0	0	0	0	0	0	0	0	0	0	0	0	0	0	0	0	0	0	0	0	0	0	0	0	0	0	0	0	0	0	0	0	0	0	0	0	0	0	0	0	0	0
852	New.CleanUp.ReferenceOTU930977	k__Fungi; p__Ascomycota; c__Saccharomycetes; o__Saccharomycetales; f__Saccharomycetales_fam_Incertae_sedis; g__Candida; s__Candida_albicans; s__Candida_albicans_unclassified	0	0	0	0	0	0	0	0	0	0	0	0	0	0	0	0	0	0	0	0	0	0	0	0	0	0	0	0	0	0	0	0	0	0	0	0	0	0	0	0	0	0	0	0	0	0	0
853	New.CleanUp.ReferenceOTU934773	k__Fungi; p__Ascomycota; c__Eurotiomycetes; o__Eurotiales; f__Aspergillaceae; g__Aspergillus; s__Aspergillus_penicillioides; s__Aspergillus_penicillioides_unclassified	0.00960298	0.00215524	2.09203e-05	1.95888e-05	0.000655491	0.0132931	2.41859e-05	2.02225e-05	2.15745e-05	2.20999e-05	2.40242e-05	0.0011181	0	0.00300329	0	0	0.00126606	0	0.00409969	0	0.0145943	0	0.000898197	1.99713e-05	2.12018e-05	1.83541e-05	2.34352e-05	2.35758e-05	0.00830507	2.02533e-05	2.00843e-05	2.08147e-05	2.0776e-05	2.09216e-05	0.00486498	0.00538828	0.00600677	0.00291514	0	0	0.00039936	0.00364664	0.0110839	0	0	0	0.00570005
854	New.CleanUp.ReferenceOTU936276	k__Fungi; p__Ascomycota; c__Sordariomycetes; o__Hypocreales; f__Nectriaceae; g__Fusarium; g__Fusarium_unclassified; g__Fusarium_unclassified	0	0	0	0	0	0	0	0	0	0	0	0	0	0	0	0	0	0	0	0	0	0	0	0	0	0	0	0	0	0	0	0	0	0	0	0	0	0	0	0	0	0	0	0	0	0	0.0796988
855	New.CleanUp.ReferenceOTU944666	k__Fungi; p__Ascomycota; c__Eurotiomycetes; o__Eurotiales; f__Aspergillaceae; g__Aspergillus; g__Aspergillus_unclassified; g__Aspergillus_unclassified	0	0	0	0	0	0	0	0	0	0	0	0	0	0	0	0	0	0	0	0	0	0	0	0	0	0	0	0	0	0	0	0	0	0	0	0	0	0	0	0	0	0	0	0	0	0	0
856	New.CleanUp.ReferenceOTU946628	k__Fungi; k__Fungi_unclassified; k__Fungi_unclassified; k__Fungi_unclassified; k__Fungi_unclassified; k__Fungi_unclassified; k__Fungi_unclassified; k__Fungi_unclassified	0	0	0	0	0	0	0	0	0	0	0	0	0	0	0	0	0	0	0	0	0	0	0	0	0	0	0	0	0	0	0	0	0	0	0	0	0	0	0	0	0	0	0	0	0	0	0
857	New.CleanUp.ReferenceOTU951130	k__Fungi; k__Fungi_unclassified; k__Fungi_unclassified; k__Fungi_unclassified; k__Fungi_unclassified; k__Fungi_unclassified; k__Fungi_unclassified; k__Fungi_unclassified	0	0	0	0	0	0	0	0	0	0	0	0	0	0	0	0	0	0	0	0	0	0	0	0	0	0	0	0	0	0	0	0	0	0	0	0	0	0	0	0	0	0	0	0	0	0	0
858	New.CleanUp.ReferenceOTU953048	k__Fungi; p__Basidiomycota; p__Basidiomycota_unclassified; p__Basidiomycota_unclassified; p__Basidiomycota_unclassified; p__Basidiomycota_unclassified; p__Basidiomycota_unclassified; p__Basidiomycota_unclassified	0.00443521	0.00501899	0.00453485	0.00424622	0.0049603	0.00486377	0.00524272	0.00438359	0.00467665	0.00479054	0.00520768	0.00447023	0.00398304	0.00460896	0.00491078	0.00468538	0.00628746	0.0183696	0.0174257	0.00964514	0	0.0204458	0.00512761	0.00432913	0.00459588	0.00397857	0.00507999	0.00511048	0.00471465	0.00540098	0.00435363	0.00451195	0.00450357	0.00453514	0.00436661	0.00403475	0.00478273	0.00474187	0.00487894	0.00422754	0.0235214	0.0119859	0	0.0347492	0	0.0204063	0.00766335
859	New.CleanUp.ReferenceOTU955927	k__Fungi; p__Basidiomycota; p__Basidiomycota_unclassified; p__Basidiomycota_unclassified; p__Basidiomycota_unclassified; p__Basidiomycota_unclassified; p__Basidiomycota_unclassified; p__Basidiomycota_unclassified	0	0	0	0	0	0	0	0	0	0	0	0	0	0	0	0	0	0	0.00548318	0	0.00114371	0	0	0	0	0	0	0	0	0	0	0	0	0	0	0	0	0	0	0	0	0	0	0	0	0.192314	0
860	New.CleanUp.ReferenceOTU958287	k__Fungi; p__Basidiomycota; c__Malasseziomycetes; o__Malasseziales; f__Malasseziaceae; g__Malassezia; s__Malassezia_restricta; s__Malassezia_restricta_unclassified	0.000804819	0.00239925	0.000822899	0.000770526	0.00178341	0.000882587	0.000951351	0.000795452	0.00308957	0.00379948	0.00461895	0.000811174	0.00793807	0.00152055	0.00162012	0.00154576	0.00148268	0.0157715	0	0.0051744	0.00128218	0.00346912	0.0013375	0.00078557	0.000833975	0.000721958	0.000921823	0.000927355	0.00122862	0.000796664	0.00241998	0.000818746	0.00450633	0.0177193	0.000792372	0.00133111	0.00157788	0.0015644	0.00160962	0.00139472	0.00557507	3.21729e-05	0.0233825	0.00169138	0.000417158	0.0015382	0.00306534
861	New.CleanUp.ReferenceOTU964153	k__Fungi; p__Ascomycota; c__Dothideomycetes; o__Pleosporales; f__Pleosporaceae; g__Curvularia; g__Curvularia_unclassified; g__Curvularia_unclassified	0	0	0	0	0	0	0	0	0	0	0	0	0	0	0	0	0	0	0	0.00403907	0	0	0	0	0	0	0	0	0	0	0	0	0	0	0	0	0	0	0	0	0.0016077	0	0	0.866383	0	0	0
862	New.CleanUp.ReferenceOTU964169	k__Fungi; k__Fungi_unclassified; k__Fungi_unclassified; k__Fungi_unclassified; k__Fungi_unclassified; k__Fungi_unclassified; k__Fungi_unclassified; k__Fungi_unclassified	0	0	0	0.325163	0	0	0	0	0.000168844	0	0.000237271	0	0	0	0	0	0	0.00168947	0.00274159	0.593743	0.0571857	0.0801985	0	0	0	0	0	0	0	0	0	0	0	0	0	0	0	0	0	0	0.0016077	0	0	0	0	0	0
863	New.CleanUp.ReferenceOTU969005	k__Fungi; p__Basidiomycota; c__Malasseziomycetes; o__Malasseziales; f__Malasseziaceae; g__Malassezia; s__Malassezia_restricta; s__Malassezia_restricta_unclassified	0.00164965	0	0.000304234	0	0.0133771	0.000854766	0	0.00642984	0.00135076	0.000220776	0.011389	0.000173188	0	0	0	0	0	0	0	0	0.00343114	0	0.0132487	0.0031366	0	0	0	0.005601	0.00252997	0	0.0234323	0.00505355	0.00426201	0.00176271	0.000359785	0	0	0	0	0	0	0	0.00303661	0	0.00156872	0.00058277	0.000766335
864	New.CleanUp.ReferenceOTU969188	k__Fungi; p__Ascomycota; c__Eurotiomycetes; o__Eurotiales; f__Aspergillaceae; f__Aspergillaceae_unclassified; f__Aspergillaceae_unclassified; f__Aspergillaceae_unclassified	0	0	0	0	0	0	0	0	0	0	0	0	0	0	0	0	0	0	0	0	0	0	0	0	0	0	0	0	0	0	0	0	0	0	0	0	0	0	0	0	0	0	0	0	0	0	0
865	New.CleanUp.ReferenceOTU970045	k__Fungi; p__Ascomycota; c__Saccharomycetes; o__Saccharomycetales; f__Saccharomycetales_fam_Incertae_sedis; g__Candida; s__Candida_albicans; s__Candida_albicans_unclassified	0	0	0	0	0	0	0	0	0	0	0	0	0	0	0	0	0	0	0	0	0	0	0	0	0	0	0	0	0	0	0	0	0	0	0	0	0	0	0	0	0	0	0	0	0	0	0
866	New.CleanUp.ReferenceOTU970332	k__Fungi; k__Fungi_unclassified; k__Fungi_unclassified; k__Fungi_unclassified; k__Fungi_unclassified; k__Fungi_unclassified; k__Fungi_unclassified; k__Fungi_unclassified	0	0	0	0	0	0	0	0	0	0	0	0	0	0	0	0	0	0	0	0	0	0	0	0	0	0	0	0	0	0	0	0	0	0	0	0	0	0	0	0	0	0	0	0	0	0	0
867	New.CleanUp.ReferenceOTU972009	k__Fungi; p__Ascomycota; c__Dothideomycetes; o__Dothideales; f__Aureobasidiaceae; g__Aureobasidium; g__Aureobasidium_unclassified; g__Aureobasidium_unclassified	0	0	0	0	0	0	0	0	0	0.0746222	0	0	0	0	0	0	0	0	0	0	0	0	0	0	0	0	0	0	0	0	0	0	0	0	0	0	0	0	0	0	0	0	0	0	0	0	0
868	New.CleanUp.ReferenceOTU975699	k__Fungi; p__Ascomycota; c__Eurotiomycetes; c__Eurotiomycetes_unclassified; c__Eurotiomycetes_unclassified; c__Eurotiomycetes_unclassified; c__Eurotiomycetes_unclassified; c__Eurotiomycetes_unclassified	0	0	0	0	0	0	0	0	0	0	0	0	0	0	0	0	0	0	0	0	0	0	0	0	0	0	0	0	0	0	0	0	0	0	0	0	0	0	0	0	0	0	0	0	0	0	0
869	New.CleanUp.ReferenceOTU980147	k__Fungi; p__Ascomycota; c__Eurotiomycetes; o__Eurotiales; f__Aspergillaceae; g__Aspergillus; g__Aspergillus_unclassified; g__Aspergillus_unclassified	0	0	0	0.00012183	0.00119795	0.00205144	0.00118358	0.0185054	0.00438996	0	0	0	0	0	0	0	0	0	0	0	0	0	0.00239213	0.000588113	0.00107471	0.000327318	0.00129864	0.00494206	0.00354196	0.000741901	0.000442118	0.000535983	0.000741219	0	0.000179893	0	0	0	0	0	0	0	0	0	0	0	0
870	New.CleanUp.ReferenceOTU981747	k__Fungi; k__Fungi_unclassified; k__Fungi_unclassified; k__Fungi_unclassified; k__Fungi_unclassified; k__Fungi_unclassified; k__Fungi_unclassified; k__Fungi_unclassified	0	0	0	0	0	0	0	0	0	0	0	0	0	0	0	0.00258365	0	0	0	0	0	0	0	0	0	0	0	0	0	0	0	0	0	0	0.0608036	0	0	0.0706326	0	0	0	0	0	0	0	0	0
871	New.CleanUp.ReferenceOTU990186	k__Fungi; p__Basidiomycota; c__Malasseziomycetes; o__Malasseziales; f__Malasseziaceae; g__unidentified; s__unidentified; s__unidentified_unclassified	0.00663933	0.00751322	0.00762018	0.00635642	0.00742538	0.00728087	0.00784814	0.00656205	0.00700076	0.00717124	0.00779568	0.00669175	0.00566936	0.00656029	0.0229495	0.00666906	0.00639691	0.0978444	0.00871094	0.0150455	0	0.0106857	0.00767582	0.00648053	0.0173726	0.00595576	0.00760455	0.00765018	0.00705764	0.00657205	0.00651721	0.00675421	0.00674166	0.00678891	0.00653665	0.00574298	0.00680762	0.00674947	0.00694458	0.00601739	0.066777	0.010365	0	0.0141945	0	0.00129888	0
872	New.CleanUp.ReferenceOTU992800	k__Fungi; p__Ascomycota; c__Sordariomycetes; o__Hypocreales; f__Hypocreaceae; g__Trichoderma; g__Trichoderma_unclassified; g__Trichoderma_unclassified	0	0	0	0	0	0	0	0	0	0	0	0	0	0	0	0	0	0	0	0	0	0	0	0	0	0	0	0	0	0	0	0	0	0.262056	0	0	0	0	0	0	0	0	0	0	0	0	0.0459801
873	New.CleanUp.ReferenceOTU993179	k__Fungi; p__Ascomycota; c__Eurotiomycetes; o__Chaetothyriales; f__Cyphellophoraceae; g__Cyphellophora; g__Cyphellophora_unclassified; g__Cyphellophora_unclassified	0	0	0	0	0	0	0	0	0	0	0	0	0	0	0	0	0	0	0	0	0.00114371	0	0	0	0	0	0	0	0	0	0	0	0	0	0	0	0	0	0	0	0.477488	0	0	0	0.00156872	0	0
874	New.CleanUp.ReferenceOTU995150	k__Fungi; p__Basidiomycota; c__Malasseziomycetes; o__Malasseziales; f__Malasseziaceae; g__Malassezia; s__Malassezia_restricta; s__Malassezia_restricta_unclassified	0.000250367	0.00221435	0.00258413	0.000239699	0.000661978	0.00027456	0.000295951	0.000247453	0.00139456	0.019277	0.000520936	0.000418008	0.000967367	0.00111939	0.00119269	0.00113795	0.00109151	0.00418191	0	0	0	0.00124231	0.000289453	0.000244379	0.000259437	0.000328957	0.000286765	0.000288487	0.000266142	0.000247831	0.00179644	0.0002547	0.00273579	0.0190844	0.00127896	0.00715602	0.00116159	0.00115167	0.00118496	0.00102675	0.00145427	0	0.0206184	0	0	0.00610292	0
875	New.CleanUp.ReferenceOTU996865	k__Fungi; k__Fungi_unclassified; k__Fungi_unclassified; k__Fungi_unclassified; k__Fungi_unclassified; k__Fungi_unclassified; k__Fungi_unclassified; k__Fungi_unclassified	0.000145254	0.000164373	0.00641724	0.000232039	0.000162451	0.0125532	0.0001717	0.000263244	0.000153161	0.0193641	0.000170553	0.000146401	0.00114208	0.00132155	0.00342132	0.00134346	0.00128864	0.00297983	0.000971611	0.000829694	0.000766985	0.000857057	0.00016793	0.00014178	0.000736344	0.0142019	0.000166371	0.000167369	0.00144156	0.000143782	0.000142582	0.000147767	0.000147493	0.000148527	0.000143008	0.0011569	0.00137137	0.00135966	0.00139896	0.00121218	0.000824728	0.000846661	0.000823339	0.000843149	0.000838321	0.00383638	0
876	New.CleanUp.ReferenceOTU997362	k__Fungi; p__Basidiomycota; c__Wallemiomycetes; o__Wallemiales; f__Wallemiaceae; g__Wallemia; s__Wallemia_sebi; s__Wallemia_sebi_unclassified	0.217166	0.00367588	0.00332129	0.00310991	0.0036329	0.0035622	0.00383974	0.00321051	0.00342515	0.00350856	0.00381407	0.00327397	5.32394e-05	6.16058e-05	6.564e-05	6.26272e-05	6.00716e-05	0.177122	0	0	0	0	0.00513205	0.00317063	0.00336599	0.00291388	0.00372056	0.00374289	0.00345298	0.00321541	0.00318857	0.00330453	0.00329839	0.00332151	0.00319808	0.142306	6.39284e-05	6.33823e-05	6.52145e-05	0.0220936	0	0	0.0269629	0	0	0	0.011495
877	New.CleanUp.ReferenceOTU1004476	k__Fungi; k__Fungi_unclassified; k__Fungi_unclassified; k__Fungi_unclassified; k__Fungi_unclassified; k__Fungi_unclassified; k__Fungi_unclassified; k__Fungi_unclassified	0	0	0	0	0	0	0	0	0	0	0	0	0	0	0	0	0	0	0	0	0	0	0	0	0	0	0	0	0	0	0	0	0	0	0	0	0	0	0	0	0	0.00243215	0	0	0.52709	0.00058277	0
878	New.CleanUp.ReferenceOTU1014910	k__Fungi; p__unidentified; c__unidentified; o__unidentified; f__unidentified; g__unidentified; s__unidentified; s__unidentified_unclassified	0	0	0	0	0	0	0	0	0	0	0	0	0	0	0	0	0	0	0	0	0	0	0	0	0	0	0	0	0	0	0	0	0	0	0	0	0	0	0	0	0	0	0	0	0	0	0
879	New.CleanUp.ReferenceOTU1020507	k__Fungi; p__Ascomycota; c__Eurotiomycetes; o__Eurotiales; f__Aspergillaceae; g__Aspergillus; g__Aspergillus_unclassified; g__Aspergillus_unclassified	0	0	0	0	0	0	0	0	0	0	0	0	0	0	0	0	0	0	0	0	0	0	0	0	0	0	0	0	0	0	0	0	0	0	0	0	0	0	0	0	0	0	0	0	0	0	0
880	New.CleanUp.ReferenceOTU1025348	k__Fungi; p__Ascomycota; c__Saccharomycetes; o__Saccharomycetales; f__Saccharomycetales_fam_Incertae_sedis; g__Candida; g__Candida_unclassified; g__Candida_unclassified	0	0	0	0	0	0	0	0	0	0	0	0	0	0	0	0	0	0	0	0	0	0	0	0	0	0	0	0	0	0	0	0	0	0	0	0	0	0	0	0	0	0	0	0	0	0	0
881	New.CleanUp.ReferenceOTU1027104	k__Fungi; k__Fungi_unclassified; k__Fungi_unclassified; k__Fungi_unclassified; k__Fungi_unclassified; k__Fungi_unclassified; k__Fungi_unclassified; k__Fungi_unclassified	0	0	0	0	0	0	0.00295895	0	0	0	0	0	0	0	0	0	0	0	0	0	0	0	0	0	0	0	0	0	0.0401423	0	0	0	0	0	0	0	0	0	0	0	0	0	0	0	0	0	0
882	New.CleanUp.ReferenceOTU1028497	k__Fungi; k__Fungi_unclassified; k__Fungi_unclassified; k__Fungi_unclassified; k__Fungi_unclassified; k__Fungi_unclassified; k__Fungi_unclassified; k__Fungi_unclassified	0	0	0	0	0	0	0	0	0	0	0	0	0	0	0	0	0	0	0	0	0	0	0	0	0	0	0	0	0	0	0	0	0	0	0	0	0	0	0	0	0	0	0	0	0	0	0
883	New.CleanUp.ReferenceOTU1030054	k__Fungi; k__Fungi_unclassified; k__Fungi_unclassified; k__Fungi_unclassified; k__Fungi_unclassified; k__Fungi_unclassified; k__Fungi_unclassified; k__Fungi_unclassified	0	0	0	0	0	0	0	0	0	0	0	0	0	0	0	0	0	0	0	0	0	0	0	0	0	0	0	0	0	0	0	0	0	0	0	0	0	0	0	0	0	0	0	0	0	0	0
884	New.CleanUp.ReferenceOTU1045593	k__Fungi; p__Ascomycota; c__Sordariomycetes; o__Hypocreales; f__Nectriaceae; g__Neocosmospora; s__Neocosmospora_falciformis; s__Neocosmospora_falciformis_unclassified	0	0	0	0	0.000598974	0	0	0.0679054	0.00135076	0.000662327	0.000474542	0.000173188	0	0	0	0	0	0	0	0	0.00114371	0	0.00073604	0.00960585	0	0	0.000432879	0	0	0	0	0	0.00222366	0.000293784	0	0	0	0	0	0	0	0	0.0010122	0	0	0	0
885	New.CleanUp.ReferenceOTU1046290	k__Fungi; p__Ascomycota; c__Eurotiomycetes; o__Eurotiales; f__Aspergillaceae; g__Aspergillus; g__Aspergillus_unclassified; g__Aspergillus_unclassified	0	0	0	0	0.00798632	0.00683813	0.011244	0	0	0	0	0	0	0	0	0	0	0	0	0	0	0	0.00699238	0	0.000614119	0	0	0.00395365	0.000843325	0.000741901	0	0.000842259	0	0	0	0	0	0	0	0	0	0	0	0	0	0	0
886	New.CleanUp.ReferenceOTU1051028	k__Fungi; k__Fungi_unclassified; k__Fungi_unclassified; k__Fungi_unclassified; k__Fungi_unclassified; k__Fungi_unclassified; k__Fungi_unclassified; k__Fungi_unclassified	0	0	0	0	0	0	0	0	0	0	0	0	0	0	0	0	0	0	0	0	0	0	0	0	0	0	0	0	0	0	0	0	0	0	0	0	0	0	0	0	0	0	0	0	0	0	0
887	New.CleanUp.ReferenceOTU1052089	k__Fungi; p__Ascomycota; p__Ascomycota_unclassified; p__Ascomycota_unclassified; p__Ascomycota_unclassified; p__Ascomycota_unclassified; p__Ascomycota_unclassified; p__Ascomycota_unclassified	0.00983274	0.0094196	0.00934572	0.00796928	0.00985729	0.00959736	0.0098395	0.00865739	0.00877711	0.00899085	0.00977373	0.00886489	0.113308	0.0142301	0.0083213	0.0222248	0.00758596	0.00601613	0.0269617	0.00479433	0.0156489	0	0.00962346	0.00973854	0.00904677	0.00776633	0.00993001	0.00959132	0.00884842	0.00823963	0.00978832	0.00867805	0.00845227	0.00851151	0.00918241	0.012033	0.00892213	0.00870523	0.00733126	0.00922147	0.00478479	0.0028152	0	0	0.0936188	0.0106691	0
888	New.CleanUp.ReferenceOTU1056010	k__Fungi; k__Fungi_unclassified; k__Fungi_unclassified; k__Fungi_unclassified; k__Fungi_unclassified; k__Fungi_unclassified; k__Fungi_unclassified; k__Fungi_unclassified	0.00769835	0	0.00425928	0.00012183	0	0	0.00125755	0	0	0.000220776	0	0.000173188	0	0	0	0	0	0.00168947	0.00548318	0	0.0651917	0.00747191	0	0.0247008	0	0.000218212	0	0	0	0	0.000294745	7.65516e-05	0.00166774	0.000587568	0	0	0	0	0	0	0.0112539	0	0.0364394	0	0.00784361	0.0122382	0
889	New.CleanUp.ReferenceOTU1058432	k__Fungi; p__Ascomycota; c__Saccharomycetes; o__Saccharomycetales; f__Metschnikowiaceae; g__Metschnikowia; s__Metschnikowia_drosophilae; s__Metschnikowia_drosophilae_unclassified	0	0	0	0	0.0367371	0	0	0	0	0	0	0	0	0	0	0	0	0	0	0	0	0	0	0	0	0	0	0	0	0.0519331	0	0	0	0	0	0	0	0	0	0	0	0	0	0	0	0	0
890	New.CleanUp.ReferenceOTU1072810	k__Fungi; k__Fungi_unclassified; k__Fungi_unclassified; k__Fungi_unclassified; k__Fungi_unclassified; k__Fungi_unclassified; k__Fungi_unclassified; k__Fungi_unclassified	0.000274941	0	0.000304234	0.0294828	0	0	7.39733e-05	0	0	0	0	0	0	0	0	0	0	0	0	0	0	0.000996254	0	0.00196038	0	0	0	0	0	0	0.0427381	0	0	0	0	0	0	0	0	0	0	0.00243215	0.00202441	0	0.00156872	0	0
891	New.CleanUp.ReferenceOTU1073148	k__Fungi; p__Ascomycota; c__Eurotiomycetes; o__Eurotiales; f__Aspergillaceae; g__Aspergillus; s__Aspergillus_clavatophorus; s__Aspergillus_clavatophorus_unclassified	9.85967e-05	0.00653794	0.000100812	9.43954e-05	0.00011027	0.000108124	0.000116548	9.74491e-05	0.000103964	0.000106496	0.000115769	0.0690932	0.00370635	0.00428879	0.00456965	0.00435991	0.00418199	0.0399049	0	0	0	0	0.00387967	0.00865479	0.000102168	8.84455e-05	0.000112931	0.000113608	0.0408343	9.75977e-05	9.67832e-05	0.000100303	0.000100116	0.000100818	9.70718e-05	0.00375448	0.00445049	0.00441247	0.00454002	0.00954436	0.0676233	0	0	0	0	0	0.00383167
892	New.CleanUp.ReferenceOTU1073174	k__Fungi; k__Fungi_unclassified; k__Fungi_unclassified; k__Fungi_unclassified; k__Fungi_unclassified; k__Fungi_unclassified; k__Fungi_unclassified; k__Fungi_unclassified	0	0	0	0	0	0	0	0	0	0	0	0	0	0	0	0	0	0	0.0575734	0	0.00114371	0.126524	0	0	0	0	0	0	0	0	0	0	0	0	0	0	0	0	0	0	0.0016077	0	0	0	0	0	0
893	New.CleanUp.ReferenceOTU1074061	k__Fungi; p__Mortierellomycota; c__Mortierellomycetes; o__Mortierellales; f__Mortierellaceae; g__Mortierella; g__Mortierella_unclassified; g__Mortierella_unclassified	0	0	0	0	0	0	0	0	0	0	0	0	0	0	0	0	0	0	0	0	0	0	0	0	0	0	0	0	0	0	0	0	0	0	0	0	0	0	0	0	0.0016077	0	0	0	0	0	0.390831
894	New.CleanUp.ReferenceOTU1075821	k__Fungi; p__Ascomycota; c__Eurotiomycetes; o__Eurotiales; f__Aspergillaceae; g__Aspergillus; g__Aspergillus_unclassified; g__Aspergillus_unclassified	0.000274941	0	0	0.00012183	0.113805	0.0213692	0.00162742	0	0	0	0	0	0	0	0	0	0	0	0	0	0	0	0.00110406	0	0	0	0	0.00296523	0.00033733	0.00037095	0	0.000229707	0.0428054	0	0	0	0	0	0	0	0	0	0	0	0	0	0
895	New.CleanUp.ReferenceOTU1076865	k__Fungi; k__Fungi_unclassified; k__Fungi_unclassified; k__Fungi_unclassified; k__Fungi_unclassified; k__Fungi_unclassified; k__Fungi_unclassified; k__Fungi_unclassified	0.010079	0.0114966	0.0125726	0.173353	0.0101686	0.0369711	0.0119424	0.0495174	0.0129205	0.00982055	0.0106757	0.0296789	0.0350215	0.00310654	0.0024131	0.0406389	0.00220839	0	0.178404	0.122723	0	0	0.0204192	0.120761	0.0094215	0.0110933	0.0104139	0.013433	0.0102704	0.009	0.0115699	0.0095243	0.0168816	0.00929697	0.00895151	0.0423612	0.00235018	0.0023301	0.00750991	0.174712	0.110078	0	0.114386	0	0.144912	0.0661988	0
896	New.CleanUp.ReferenceOTU1082331	k__Fungi; k__Fungi_unclassified; k__Fungi_unclassified; k__Fungi_unclassified; k__Fungi_unclassified; k__Fungi_unclassified; k__Fungi_unclassified; k__Fungi_unclassified	0	0	0	0	0	0	0	0	0	0.0821286	0	0	0	0	0	0	0	0	0	0	0	0	0	0	0	0	0	0	0	0	0	0	0	0	0	0	0	0	0	0	0	0	0	0	0	0	0
897	New.CleanUp.ReferenceOTU1084967	k__Fungi; p__Ascomycota; c__Saccharomycetes; o__Saccharomycetales; f__Saccharomycetaceae; g__Issatchenkia; s__Issatchenkia_orientalis; s__Issatchenkia_orientalis_unclassified	0.000309164	0.000349857	0.000316109	0.00029599	0.000345766	0.000339038	0.000365453	0.000305565	0.000325994	0.000333933	0.00036301	0.000311605	5.47449e-05	6.33479e-05	0.0175313	6.43983e-05	6.17703e-05	0.00469623	0.000385257	0.000328985	0.00030412	0.000339835	0.000357429	0.000301769	0.000320364	0.000277333	0.00035411	0.000356235	0.000328643	0.000306031	0.000303477	0.000314513	0.000313929	0.000316129	0.0404976	5.54557e-05	6.57362e-05	6.51747e-05	6.70587e-05	5.81055e-05	0.000327016	0.000335713	0.000326465	0.00033432	0.000332406	0.000330384	0
[truncated: 19 more columns]
