# Supplementary material for: Mycobiomes of the Ocular Surface in Bacterial Keratitis Patients
Source: Front Ophthalmol (Lausanne). 2022 May 5;2:894739. doi: 10.3389/fopht.2022.894739 (PMC11182091; doi:10.3389/fopht.2022.894739)
Supplement: Supplementary Table 3 — Abundance (%) of fungal genera (>0.001% of high-quality reads) in the 66 ocular mycobiomes from conjunctivae of healthy controls (HC-SW, n = 46; RE = 22, LE = 24) and conjunctivae (BK-SW, n = 16) and corneal scrapings of bacterial keratitis patients (BK-CR, n = 4). [file Table_3.xlsx]

## Sheet: Table_S3
Supplementary Table S3. Abundance (%) of fungal genera in the 66 ocular fungal microbiomes from conjunctival swabs of healthy controls (HC-SW, n=46 (RE=22, LE=24), conjunctival swabs of bacterial keratitis patients (BK-SW, n=16) and corneal scrapings of bacterial keratitis patients (BK-CR , n=4). Sparse OTUs (with < 0.001% of the total number of reads assigned to OTUs) were not included
S. No.	Genus	HC.SW			BK.SW			BK.CR
		Abundance		Present Out of 46 Eyes Sampled	Abundance		Present Out of 16 Eyes Sampled	Abundance		Present Out of 4 Eyes Sampled
		Median	Range		Median	Range		Median	Range
1	Malassezia	45.42	13.6-82.74	46	13.8	4.64-77.41	16	7.42	6.69-10.21	4
2	Aspergillus	9.85	1.49-68.38	46	13.34	7.39-84.6	16	0.42	0.22-0.68	4
3	Mycosphaerella	1.32	0-23.65	46	1.21	0-3.74	16	0	0-0	0
4	Neocosmospora	1.09	0.11-12.99	46	0.14	0-0.39	15	0.22	0.05-0.38	4
5	Blumeria	0.19	0-30.69	24	0.63	0.11-2.29	16	0	0-0	0
6	Alternaria	0.1	0-2.69	42	0.06	0.01-0.27	16	0	0-0	0
7	Fusarium	0.09	0-7	40	0.01	0-0.34	9	0	0-0	0
8	Candida	0.07	0.04-3.81	46	6.19	0.35-83.55	16	0.18	0.07-83.04	4
9	Aureobasidium	0.04	0.01-2.69	46	0	0-0.43	8	0	0-0	0
10	Didymella	0.04	0-6.5	40	0	0-0.35	9	0	0-0	0
11	Wallemia	0.04	0.01-0.69	46	0	0-0.07	8	0	0-0	0
12	Xeromyces	0.04	0-6.25	46	0	0-0.02	4	0	0-0	0
13	Nigrospora	0.03	0-1.63	40	0	0-0.01	4	0	0-0	0
14	Clavispora	0.02	0-3.46	42	0	0-0.09	8	0	0-0	0
15	Starmerella	0.02	0.01-2.66	46	0.01	0-0.06	15	0.05	0.02-0.07	4
16	Issatchenkia	0.01	0-0.84	46	0	0-0.42	5	0	0-0	0
17	Microascus	0.01	0-0.21	37	0	0-2.28	4	0	0-0	0
18	Coniothyrium	0	0-3	11	0.02	0-0.45	9	0	0-0	0
19	Absidia	0	0-0	0	0	0-0	3	9.29	0-18.61	2
20	Acremonium	0	0-0.65	3	0	0-0.22	1	0	0-0	0
21	Agaricus	0	0-0	6	0	0-0.54	5	0	0-0	0
22	Amarenomyces	0	0-0.39	5	0	0-0	0	0	0-0	0
23	Arthrinium	0	0-5.74	11	0	0-0	0	0	0-0	0
24	Auricularia	0	0-0.06	14	0	0-30.17	5	0	0-0	0
25	Bipolaris	0	0-0	5	0	0-0.36	4	0	0-0	0
26	Blastobotrys	0	0-0.51	1	0	0-0.1	3	0	0-0	0
27	Bullera	0	0-0.62	2	0	0-0	0	0	0-0	0
28	Byssochlamys	0	0-0.38	2	0	0-0	0	0	0-0	0
29	Chlorophyllum	0	0-0	5	0	0-1.32	5	0	0-0	0
30	Cladorrhinum	0	0-0.07	1	0	0-0.11	3	0	0-0	0
31	Cladosporium	0	0-0.01	44	0	0-0.01	15	0	0-0	1
32	Clitopilus	0	0-0.02	12	0	0-12.2	5	0	0-0	0
33	Clonostachys	0	0-2.09	3	0	0-0	0	0	0-0	0
34	Colletotrichum	0	0-2.29	6	0	0-0.01	2	0	0-0	0
35	Conocybe	0	0-0	1	0	0-0.19	3	0	0-0	0
36	Coprinellus	0	0-0.16	1	0	0-0.02	1	0	0-0	0
37	Coriolopsis	0	0-0.09	3	0	0-0	0	0	0-0	0
38	Cryptococcus	0	0-1.69	6	0	0-0.11	6	0	0-0	0
39	Curvularia	0	0-2.38	9	0	0-0.31	5	0	0-0	0
40	Cyberlindnera	0	0-0.6	5	0	0-0	0	0	0-0	0
41	Cyphellophora	0	0-0.48	5	0	0-0	1	0	0-0	0
42	Deniquelata	0	0-1.17	3	0	0-0	0	0	0-0	0
43	Dictyosporium	0	0-0	0	0	0-0.06	1	0	0-0	0
44	Dirkmeia	0	0-0.24	4	0	0-0.01	2	0	0-0	0
45	Echinoderma	0	0-0.01	8	0	0-1.28	6	0	0-0	0
46	Engyodontium	0	0-0	0	0	0-0.04	2	0	0-0	0
47	Exserohilum	0	0-60.44	26	0	0-0.04	1	0	0-0	0
48	Gymnopilus	0	0-0	5	0	0-0.64	5	0	0-0	0
49	Hannaella	0	0-1.34	9	0	0-0.2	5	0	0-0	0
50	Hanseniaspora	0	0-0.78	5	0	0-0.02	2	0	0-0	0
51	Hyphopichia	0	0-0.31	3	0	0-0	0	0	0-0	0
52	Hypoxylon	0	0-0.32	1	0	0-0	0	0	0-0	0
53	Jaminaea	0	0-4.79	5	0	0-0.04	6	0	0-0	0
54	Knufia	0	0-1.17	12	0	0-0.04	4	0	0-0	0
55	Kwoniella	0	0-1.17	3	0	0-0	0	0	0-0	0
56	Leptospora	0	0-0.82	3	0	0-0.12	6	0	0-0	0
57	Leucoagaricus	0	0-0	1	0	0-0.17	4	0	0-0	0
58	Limonomyces	0	0-0	0	0	0-0.36	1	0	0-0	0
59	Macrophomina	0	0-0	3	0	0-1.18	5	0	0-0	0
60	Magnaporthe	0	0-0.36	1	0	0-0	0	0	0-0	0
61	Marasmius	0	0-0	4	0	0-0.66	5	0	0-0	0
62	Metschnikowia	0	0-0.05	2	0	0-0	0	0	0-0	0
63	Meyerozyma	0	0-2.03	39	0	0-0.07	7	0	0-0	0
64	Moesziomyces	0	0-1.25	7	0	0-0.05	4	0	0-0	0
65	Moniliella	0	0-0.37	3	0	0-0	3	0	0-0	0
66	Mortierella	0	0-0	1	0	0-0.39	5	0	0-0	0
67	Musicillium	0	0-0.27	1	0	0-0.08	2	0	0-0	0
68	Naganishia	0	0-0.26	3	0	0-0	1	0	0-0	0
69	Neodendryphiella	0	0-2.56	3	0	0-0	0	0	0-0	0
70	Neodevriesia	0	0-0.18	1	0	0-0.12	1	0	0-0	0
71	Neophaeococcomyces	0	0-0.25	4	0	0-0	0	0	0-0	0
72	Neurospora	0	0-0.23	3	0	0-0.07	3	0	0-0	0
73	Nothopassalora	0	0-0.31	2	0	0-0.02	2	0	0-0	0
74	Orbilia	0	0-0.9	3	0	0-0	0	0	0-0	0
75	Papiliotrema	0	0-0.53	6	0	0-0.13	5	0	0-0	0
76	Penicillium	0	0-1.13	14	0	0-0.19	7	0	0-0	0
77	Periconia	0	0-0.4	3	0	0-0	0	0	0-0	0
78	Peterozyma	0	0-0.2	2	0	0-0	0	0	0-0	0
79	Phaeosphaeria	0	0-0.63	3	0	0-0	0	0	0-0	0
80	Phialemoniopsis	0	0-0.17	1	0	0-0	1	0	0-0	0
81	Phlebia	0	0-0.13	1	0	0-0	0	0	0-0	0
82	Pichia	0	0-0.2	2	0	0-0	0	0	0-0	0
83	Pleurostoma	0	0-0.41	3	0	0-0.02	4	0	0-0	0
84	Psathyrella	0	0-0.27	2	0	0-0.11	6	0	0-0	0
85	Pseudohyphozyma	0	0-0.16	4	0	0-0.03	4	0	0-0	0
86	Pseudopestalotiopsis	0	0-0.58	5	0	0-0	0	0	0-0	0
87	Pseudopithomyces	0	0-0.32	1	0	0-0	0	0	0-0	0
88	Pseudoramichloridium	0	0-0.92	3	0	0-0	0	0	0-0	0
89	Pseudozyma	0	0-0.04	2	0	0-0	0	0	0-0	0
90	Pyrenochaetopsis	0	0-1.03	1	0	0-0	0	0	0-0	0
91	Quambalaria	0	0-3.35	1	0	0-0	0	0	0-0	0
92	Rhizopus	0	0-0.86	2	0	0-0.04	1	0	0-0	0
93	Rhodosporidiobolus	0	0-0.11	3	0	0-0.03	1	0	0-0	0
94	Rhodotorula	0	0-0.74	3	0	0-0	1	0	0-0	0
95	Saccharomyces	0	0-0.74	5	0	0-0.02	4	0	0-0	1
96	Schizophyllum	0	0-0.15	1	0	0-0.1	6	0	0-0	0
97	Simplicillium	0	0-0.12	1	0	0-0	0	0	0-0	0
98	Spissiomyces	0	0-1.93	2	0	0-0	0	0	0-0	0
99	Strelitziana	0	0-0.29	46	0	0-0.1	4	0	0-0	0
100	Symmetrospora	0	0-0.33	1	0	0-0	1	0	0-0	0
101	Sympodiomycopsis	0	0-0.19	4	0	0-0.02	2	0	0-0	0
102	Talaromyces	0	0-0	0	0	0-0.11	1	0	0-0	0
103	Termitomyces	0	0-0.01	12	0	0-5.18	5	0	0-0	0
104	Thielaviopsis	0	0-0.05	3	0	0-0	0	0	0-0	0
105	Tilachlidium	0	0-0.25	2	0	0-0	0	0	0-0	0
106	Torula	0	0-0.19	1	0	0-0.06	3	0	0-0	0
107	Torulaspora	0	0-1.38	2	0	0-0	0	0	0-0	0
108	Trematosphaeria	0	0-0.48	4	0	0-0.06	3	0	0-0	0
109	Trichoderma	0	0-0.29	4	0	0-0.18	6	0	0-0	0
110	Trichosporon	0	0-1.45	38	0	0-0.01	5	0	0-0	0
111	Ustilaginoidea	0	0-0.24	3	0	0-0.03	4	0	0-0	0
112	Violaceomyces	0	0-1.11	3	0	0-0	0	0	0-0	0
113	Volvariella	0	0-0	9	0	0-7.01	5	0	0-0	0
114	Wickerhamiella	0	0-2.63	12	0	0-0.03	1	0	0-0	0
115	Xanthagaricus	0	0-0	6	0	0-0.45	5	0	0-0	0
116	Zasmidium	0	0-0	2	0	0-0.03	2	0	0-0	0
117	unclassified	14.09	6.01-62.43	46	3.15	0.59-33.02	16	72.02	9.48-91.28	4
Total Genera		111			83			8
